# Supplementary material for: miRAW: A deep learning-based approach to predict microRNA targets by analyzing whole microRNA transcripts
Source: PLoS Comput Biol. 2018 Jul 13;14(7):e1006185. doi: 10.1371/journal.pcbi.1006185 (PMC6067737; doi:10.1371/journal.pcbi.1006185)
Supplement: S2 File — (XLSX) [file pcbi.1006185.s002.xlsx]

## Sheet: Sheet1
	SF 2. Description of the different data sources used to construct miRAW training and testing datasets.
	External Resources
	Dataset	Type of Resource	Instances	Positive Instances	Negative Instances	Usage
	mirTarBase	Experimentally Validated Functional miRNA:gene targets in homo sapiens	124030	121090	2940
	TarBase	Experimentally Validated Functional miRNA:gene targets in homo sapiens	410621	410621
	Grosswendt 2014	AGO-CLIP data for miRNA-chimeras binding locations	10567
	Helwak 2013	CLASH high-confidence miRNA-mRNA interaction locations	18515
	TargetScan	Highly interspecies conserved miRNA:mRNA putative binding sites	145123
	Agarwal / Garcia	microarray gene expression profiles after miRNA/siRNA transfection				Used to perform independent testing
	miRAW resources (Functionality - miRNA:gene)
	Dataset	Type of Resource	Instances	Positive Instances	Negative Instances	Usage
	miRAW functional dataset	Annotated experimentally validated functional miRNA:gene targets. Data from TarBase and mirTarBase has been combined, filtered and annotated: - Duplicated elements have been combined - Targets appearing both as positive and negative, or as positive and unkown have been removed. - Targets anotated using miRbase21 and GRCh38 - Genes and miRNAs not apeparing in GRCh38 and miRbase21 are removed	35008	33912	1096
	miRAW training functional dataset	Training split used to generate miRAW training Data (50% of miRAW functional dataset)	17504	16956	548	Used to generate the binding site location datasets
	full miRAW testing functional dataset	Test split used to test and evaluate miRAW (remaining 50% of miRAW functional dataset)	17504	16956	548	Used to evaluate miRAW and other tools
	balanced miRAW testing functional dataset	Test datasets (10) containing the same number of positive than negative test instances - miRNA:gene pairs that had an analogous pair in the training dataset are excluded from the test (miRNA1:gene1 is analogous to miRNA2:gene2 if miRNA1 and miRNA2 are from the same family and if gene1 and gene2 are the same gene).	1096	548	548	Used to evaluate miRAW and other tools
	miRAW resources (Binding location - miRNA:MBS)
	Dataset	Type of Resource	Instances	Positive Instances	Negative Instances	Usage
	Grosswendt Training Valid Sites	List of miRNA:MBS obtained from Grosswendt 2014 that: - Belong to a miRNA:gene of the miRAW training functional dataset - Form a stable binding bond	6386	6214	172
	Helwak Training Valid Sites	List of miRNA:MBS obtained from Helwak 2014 that: - Belong to a miRNA:gene of the miRAW training functional dataset - Form a stable binding bond	6182	5668	514
	Conserved Training Sites	List of highly interspecies conserved (score > 0.7) miRNA:mRNA putative binding sites that: - Belong to a miRNA:gene of the miRAW training functional dataset and have been experimentally verified - Form a stable binding bond - Belong to miRNA:gene pairs that do not have a Grosswendt or Helwak target	9260	9253	-
	TarBase binding locations	List of miRNA:MBS binding sites obtained from TarBase directly validated instances(parsed data from the web site)	11314	12007
	Stable Negative Training Sites	Stable duplexes of miRNA:transcript sequences of <30 nt belonging to the negative targets of miRAW training functional dataset	-	-	32284
	miRAW miRNA:MBS training dataset	List containing all the miRNA:MBS binding sites belonging to miRNA:gene pairs of the functional training dataset	65426	33142	32284*	Used for full network training
	Cross Validation dataset (10 folds):
	Cross-Validation: Train	Random selection of training instances with the same proportion of positive and negative data - Stratification: At least the 60% of miRNA families in the training dataset have both positive and negative examples	14000	7000	7000	Used for network model selection
	Cross-Validation: Test & Validation	Random selection of training instances with the same proportion of positive and negative data. - Data not present in the train set - Stratification: miRNA:MBS pairs that had analogous pairs in the training dataset were excluded from the selection (same miRNA family, same MBS)	7000	3500	3500	Used for network model selection
		* all the negative sites present in the Stable Negative Training Sites overlap with the negative sites of the Grosswendt, Helwak and the Conserved training datasets.
