# Supplementary material for: miRAW: A deep learning-based approach to predict microRNA targets by analyzing whole microRNA transcripts
Source: PLoS Comput Biol. 2018 Jul 13;14(7):e1006185. doi: 10.1371/journal.pcbi.1006185 (PMC6067737; doi:10.1371/journal.pcbi.1006185)
Supplement: S3 File — P-values correspond to the Wilcoxon Signed Rank test and to a Paired Two-sample T-Test. (XLS) [file pcbi.1006185.s003.xls]

## Sheet: results
Wilcoxon Signed Rank TestMethod	TP	FP	TN	FN	Accuracy	Precision	Recall	Neg.Prec.	Specificity	F-Score
miRAW-6-1:10_AE_vs_miRAW-6-1:10_NF	0.00195312	0.00195312	0.00195312	0.00195312	0.00195312	0.00195312	0.00195312	0.00195312	0.00195312	0.769531
miRAW-6-1:10_AE_vs_miRAW-7-1:10_AE	0.00195312	0.00195312	0.00195312	0.00195312	0.015625	0.00195312	0.00195312	0.00195312	0.00195312	0.00195312
miRAW-6-1:10_AE_vs_miRAW-7-1:10_NF	0.00195312	0.00195312	0.00195312	0.00195312	0.00976562	0.00195312	0.00195312	0.00195312	0.00195312	0.0136719
miRAW-6-1:10_AE_vs_miRAW-7-2:10_AE	0.00195312	0.00195312	0.00195312	0.00195312	0.00195312	0.00195312	0.00195312	0.00390625	0.00195312	0.0488281
miRAW-6-1:10_AE_vs_miRAW-7-2:10_NF	0.00195312	0.00195312	0.00195312	0.00195312	0.00390625	0.00195312	0.00195312	0.00195312	0.00195312	0.00585938
miRAW-6-1:10_AE_vs_miRAW-Pita_AE	0.00195312	0.00195312	0.00195312	0.00195312	0.00195312	0.00195312	0.00195312	0.00195312	0.00195312	0.00195312
miRAW-6-1:10_AE_vs_miRAW-Pita_NF	0.00195312	0.00195312	0.00195312	0.00195312	0.00195312	0.00195312	0.00195312	0.00976562	0.00195312	0.695312
miRAW-6-1:10_AE_vs_miRAW-TS_AE	0.00195312	0.00195312	0.00195312	0.00195312	0.00195312	0.00195312	0.00195312	0.00195312	0.00195312	0.00195312
miRAW-6-1:10_AE_vs_miRAW-TS_NF	0.00195312	0.00195312	0.00195312	0.00195312	0.00195312	0.00195312	0.00195312	0.00195312	0.00195312	0.00195312
miRAW-6-1:10_AE_vs_microT	0.00195312	0.00195312	0.00195312	0.00195312	0.00195312	0.00195312	0.00195312	0.00195312	0.00195312	0.00195312
miRAW-6-1:10_AE_vs_mirDB	0.00195312	0.00195312	0.00195312	0.00195312	0.00195312	0.00390625	0.00195312	0.00195312	0.00195312	0.00195312
miRAW-6-1:10_AE_vs_mirSVR	0.00195312	0.00195312	0.00195312	0.00195312	0.00195312	0.00195312	0.00195312	0.00195312	0.00195312	0.00195312
miRAW-6-1:10_AE_vs_PITA	0.00195312	0.00195312	0.00195312	0.00195312	0.00195312	0.00195312	0.00195312	0.00195312	0.00195312	0.00195312
miRAW-6-1:10_AE_vs_TS_Conserved	0.00195312	0.00195312	0.00195312	0.00195312	0.00195312	0.921875	0.00195312	0.00195312	0.00195312	0.00195312
miRAW-6-1:10_AE_vs_TS_NonConserved	0.00195312	0.00195312	0.00195312	0.00195312	0.00195312	0.00195312	0.00195312	0.00195312	0.00195312	0.00195312
miRAW-6-1:10_NF_vs_miRAW-6-1:10_AE	0.00195312	0.00195312	0.00195312	0.00195312	0.00195312	0.00195312	0.00195312	0.00195312	0.00195312	0.769531
miRAW-6-1:10_NF_vs_miRAW-7-1:10_AE	0.00195312	0.00195312	0.00195312	0.00195312	0.00195312	0.00195312	0.00195312	0.00195312	0.00195312	0.00976562
miRAW-6-1:10_NF_vs_miRAW-7-1:10_NF	0.00195312	0.00195312	0.00195312	0.00195312	0.00195312	0.00195312	0.00195312	0.00195312	0.00195312	0.00195312
miRAW-6-1:10_NF_vs_miRAW-7-2:10_AE	0.00195312	0.00195312	0.00195312	0.00195312	0.00195312	0.00195312	0.00195312	0.00195312	0.00195312	0.431641
miRAW-6-1:10_NF_vs_miRAW-7-2:10_NF	0.00195312	0.00195312	0.00195312	0.00195312	0.00195312	0.00195312	0.00195312	0.00195312	0.00195312	0.00195312
miRAW-6-1:10_NF_vs_miRAW-Pita_AE	0.00195312	0.00195312	0.00195312	0.00195312	0.0625	0.00195312	0.00195312	0.00195312	0.00195312	0.00195312
miRAW-6-1:10_NF_vs_miRAW-Pita_NF	0.00195312	0.00195312	0.00195312	0.00195312	0.00195312	0.00195312	0.00195312	0.00195312	0.00195312	0.160156
miRAW-6-1:10_NF_vs_miRAW-TS_AE	0.00195312	0.00195312	0.00195312	0.00195312	0.447266	0.00195312	0.00195312	0.00195312	0.00195312	0.00195312
miRAW-6-1:10_NF_vs_miRAW-TS_NF	0.00195312	0.00195312	0.00195312	0.00195312	0.00195312	0.00195312	0.00195312	0.00195312	0.00195312	0.00390625
miRAW-6-1:10_NF_vs_microT	0.00195312	0.00195312	0.00195312	0.00195312	0.00195312	0.00195312	0.00195312	0.00195312	0.00195312	0.00195312
miRAW-6-1:10_NF_vs_mirDB	0.00195312	0.00195312	0.00195312	0.00195312	0.00195312	0.00195312	0.00195312	0.00195312	0.00195312	0.00195312
miRAW-6-1:10_NF_vs_mirSVR	0.00195312	0.00195312	0.00195312	0.00195312	0.00195312	0.00195312	0.00195312	0.00195312	0.00195312	0.00195312
miRAW-6-1:10_NF_vs_PITA	0.00195312	0.00195312	0.00195312	0.00195312	0.00195312	0.00195312	0.00195312	0.00195312	0.00195312	0.00195312
miRAW-6-1:10_NF_vs_TS_Conserved	0.00195312	0.00195312	0.00195312	0.00195312	0.00195312	0.00195312	0.00195312	0.00195312	0.00195312	0.00195312
miRAW-6-1:10_NF_vs_TS_NonConserved	0.00195312	0.00195312	0.00195312	0.00195312	0.00195312	0.0644531	0.00195312	0.00195312	0.00195312	0.00195312
miRAW-7-1:10_AE_vs_miRAW-6-1:10_AE	0.00195312	0.00195312	0.00195312	0.00195312	0.015625	0.00195312	0.00195312	0.00195312	0.00195312	0.00195312
miRAW-7-1:10_AE_vs_miRAW-6-1:10_NF	0.00195312	0.00195312	0.00195312	0.00195312	0.00195312	0.00195312	0.00195312	0.00195312	0.00195312	0.00976562
miRAW-7-1:10_AE_vs_miRAW-7-1:10_NF	0.00195312	0.00195312	0.00195312	0.00195312	0.00195312	0.00195312	0.00195312	0.00195312	0.00195312	0.00195312
miRAW-7-1:10_AE_vs_miRAW-7-2:10_AE	0.00195312	0.00195312	0.00195312	0.00195312	0.00195312	0.492188	0.00195312	0.00195312	0.00195312	0.00195312
miRAW-7-1:10_AE_vs_miRAW-7-2:10_NF	0.00195312	0.00195312	0.00195312	0.00195312	0.00195312	0.00195312	0.00195312	0.00195312	0.00195312	0.00195312
miRAW-7-1:10_AE_vs_miRAW-Pita_AE	0.00195312	0.00195312	0.00195312	0.00195312	0.00195312	0.00195312	0.00195312	0.00195312	0.00195312	0.00195312
miRAW-7-1:10_AE_vs_miRAW-Pita_NF	0.00195312	0.00195312	0.00195312	0.00195312	0.00195312	0.00195312	0.00195312	0.00195312	0.00195312	0.00195312
miRAW-7-1:10_AE_vs_miRAW-TS_AE	0.00195312	0.00195312	0.00195312	0.00195312	0.00195312	0.00195312	0.00195312	0.00195312	0.00195312	0.00195312
miRAW-7-1:10_AE_vs_miRAW-TS_NF	0.105469	0.00195312	0.00195312	0.105469	0.0488281	0.00585938	0.101562	0.0839844	0.00195312	0.0644531
miRAW-7-1:10_AE_vs_microT	0.00195312	0.00195312	0.00195312	0.00195312	0.00195312	0.00195312	0.00195312	0.00195312	0.00195312	0.00195312
miRAW-7-1:10_AE_vs_mirDB	0.00195312	0.00195312	0.00195312	0.00195312	0.00195312	0.769531	0.00195312	0.00195312	0.00195312	0.00195312
miRAW-7-1:10_AE_vs_mirSVR	0.00195312	0.00195312	0.00195312	0.00195312	0.00195312	0.00195312	0.00195312	0.00195312	0.00195312	0.00195312
miRAW-7-1:10_AE_vs_PITA	0.00195312	0.00195312	0.00195312	0.00195312	0.00195312	0.00195312	0.00195312	0.00195312	0.00195312	0.00195312
miRAW-7-1:10_AE_vs_TS_Conserved	0.00195312	0.00195312	0.00195312	0.00195312	0.00195312	0.00976562	0.00195312	0.00195312	0.00195312	0.00195312
miRAW-7-1:10_AE_vs_TS_NonConserved	0.00195312	0.00195312	0.00195312	0.00195312	0.00195312	0.00195312	0.00195312	0.00195312	0.00195312	0.00195312
miRAW-7-1:10_NF_vs_miRAW-6-1:10_AE	0.00195312	0.00195312	0.00195312	0.00195312	0.00976562	0.00195312	0.00195312	0.00195312	0.00195312	0.0136719
miRAW-7-1:10_NF_vs_miRAW-6-1:10_NF	0.00195312	0.00195312	0.00195312	0.00195312	0.00195312	0.00195312	0.00195312	0.00195312	0.00195312	0.00195312
miRAW-7-1:10_NF_vs_miRAW-7-1:10_AE	0.00195312	0.00195312	0.00195312	0.00195312	0.00195312	0.00195312	0.00195312	0.00195312	0.00195312	0.00195312
miRAW-7-1:10_NF_vs_miRAW-7-2:10_AE	0.00195312	0.00195312	0.00195312	0.00195312	0.00195312	0.00195312	0.00195312	0.00195312	0.00195312	0.00390625
miRAW-7-1:10_NF_vs_miRAW-7-2:10_NF	0.00195312	0.00195312	0.00195312	0.00195312	0.0546875	0.00195312	0.00195312	0.00195312	0.00195312	0.00585938
miRAW-7-1:10_NF_vs_miRAW-Pita_AE	0.00195312	0.00195312	0.00195312	0.00195312	0.00195312	0.00195312	0.00195312	0.00195312	0.00195312	0.00195312
miRAW-7-1:10_NF_vs_miRAW-Pita_NF	0.00195312	0.00195312	0.00195312	0.00195312	0.00195312	0.00195312	0.00195312	0.00195312	0.00195312	0.00585938
miRAW-7-1:10_NF_vs_miRAW-TS_AE	0.00195312	0.00195312	0.00195312	0.00195312	0.00195312	0.00195312	0.00195312	0.00195312	0.00195312	0.00195312
miRAW-7-1:10_NF_vs_miRAW-TS_NF	0.00195312	0.00195312	0.00195312	0.00195312	0.00195312	0.00195312	0.00195312	0.00195312	0.00195312	0.00195312
miRAW-7-1:10_NF_vs_microT	0.00195312	0.00195312	0.00195312	0.00195312	0.00195312	0.00195312	0.00195312	0.00195312	0.00195312	0.00195312
miRAW-7-1:10_NF_vs_mirDB	0.00195312	0.00195312	0.00195312	0.00195312	0.00195312	0.00195312	0.00195312	0.00195312	0.00195312	0.00195312
miRAW-7-1:10_NF_vs_mirSVR	0.00195312	0.00195312	0.00195312	0.00195312	0.00195312	0.00195312	0.00195312	0.00195312	0.00195312	0.00195312
miRAW-7-1:10_NF_vs_PITA	0.00195312	0.00195312	0.00195312	0.00195312	0.00195312	0.00195312	0.00195312	0.00195312	0.00195312	0.00195312
miRAW-7-1:10_NF_vs_TS_Conserved	0.00195312	0.00195312	0.00195312	0.00195312	0.00195312	0.00195312	0.00195312	0.00195312	0.00195312	0.00195312
miRAW-7-1:10_NF_vs_TS_NonConserved	0.00195312	0.00195312	0.00195312	0.00195312	0.00195312	0.00195312	0.00195312	0.00195312	0.00195312	0.00195312
miRAW-7-2:10_AE_vs_miRAW-6-1:10_AE	0.00195312	0.00195312	0.00195312	0.00195312	0.00195312	0.00195312	0.00195312	0.00390625	0.00195312	0.0488281
miRAW-7-2:10_AE_vs_miRAW-6-1:10_NF	0.00195312	0.00195312	0.00195312	0.00195312	0.00195312	0.00195312	0.00195312	0.00195312	0.00195312	0.431641
miRAW-7-2:10_AE_vs_miRAW-7-1:10_AE	0.00195312	0.00195312	0.00195312	0.00195312	0.00195312	0.492188	0.00195312	0.00195312	0.00195312	0.00195312
miRAW-7-2:10_AE_vs_miRAW-7-1:10_NF	0.00195312	0.00195312	0.00195312	0.00195312	0.00195312	0.00195312	0.00195312	0.00195312	0.00195312	0.00390625
miRAW-7-2:10_AE_vs_miRAW-7-2:10_NF	0.00195312	0.00195312	0.00195312	0.00195312	0.00195312	0.00195312	0.00195312	0.00195312	0.00195312	0.00195312
miRAW-7-2:10_AE_vs_miRAW-Pita_AE	0.00195312	0.00195312	0.00195312	0.00195312	0.00195312	0.00195312	0.00195312	0.00195312	0.00195312	0.00195312
miRAW-7-2:10_AE_vs_miRAW-Pita_NF	0.0820312	0.00195312	0.00195312	0.0820312	0.0175781	0.00195312	0.0820312	0.0273438	0.00195312	0.0273438
miRAW-7-2:10_AE_vs_miRAW-TS_AE	0.00195312	0.00195312	0.00195312	0.00195312	0.00195312	0.00195312	0.00195312	0.00195312	0.00195312	0.00195312
miRAW-7-2:10_AE_vs_miRAW-TS_NF	0.00195312	0.00195312	0.00195312	0.00195312	0.275391	0.0136719	0.00195312	0.0273438	0.00195312	0.0371094
miRAW-7-2:10_AE_vs_microT	0.00195312	0.00195312	0.00195312	0.00195312	0.00195312	0.00195312	0.00195312	0.00195312	0.00195312	0.00195312
miRAW-7-2:10_AE_vs_mirDB	0.00195312	0.00195312	0.00195312	0.00195312	0.00195312	0.625	0.00195312	0.00195312	0.00195312	0.00195312
miRAW-7-2:10_AE_vs_mirSVR	0.00195312	0.00195312	0.00195312	0.00195312	0.00195312	0.00195312	0.00195312	0.00195312	0.00195312	0.00195312
miRAW-7-2:10_AE_vs_PITA	0.00195312	0.00195312	0.00195312	0.00195312	0.00195312	0.00195312	0.00195312	0.00195312	0.00195312	0.00195312
miRAW-7-2:10_AE_vs_TS_Conserved	0.00195312	0.00195312	0.00195312	0.00195312	0.00195312	0.00976562	0.00195312	0.00195312	0.00195312	0.00195312
miRAW-7-2:10_AE_vs_TS_NonConserved	0.00195312	0.00195312	0.00195312	0.00195312	0.00195312	0.00195312	0.00195312	0.00195312	0.00195312	0.00195312
miRAW-7-2:10_NF_vs_miRAW-6-1:10_AE	0.00195312	0.00195312	0.00195312	0.00195312	0.00390625	0.00195312	0.00195312	0.00195312	0.00195312	0.00585938
miRAW-7-2:10_NF_vs_miRAW-6-1:10_NF	0.00195312	0.00195312	0.00195312	0.00195312	0.00195312	0.00195312	0.00195312	0.00195312	0.00195312	0.00195312
miRAW-7-2:10_NF_vs_miRAW-7-1:10_AE	0.00195312	0.00195312	0.00195312	0.00195312	0.00195312	0.00195312	0.00195312	0.00195312	0.00195312	0.00195312
miRAW-7-2:10_NF_vs_miRAW-7-1:10_NF	0.00195312	0.00195312	0.00195312	0.00195312	0.0546875	0.00195312	0.00195312	0.00195312	0.00195312	0.00585938
miRAW-7-2:10_NF_vs_miRAW-7-2:10_AE	0.00195312	0.00195312	0.00195312	0.00195312	0.00195312	0.00195312	0.00195312	0.00195312	0.00195312	0.00195312
miRAW-7-2:10_NF_vs_miRAW-Pita_AE	0.00195312	0.00195312	0.00195312	0.00195312	0.00195312	0.00195312	0.00195312	0.00195312	0.00195312	0.00195312
miRAW-7-2:10_NF_vs_miRAW-Pita_NF	0.00195312	0.00195312	0.00195312	0.00195312	0.00195312	0.00195312	0.00195312	0.00195312	0.00195312	0.00585938
miRAW-7-2:10_NF_vs_miRAW-TS_AE	0.00195312	0.00195312	0.00195312	0.00195312	0.00195312	0.00195312	0.00195312	0.00195312	0.00195312	0.00195312
miRAW-7-2:10_NF_vs_miRAW-TS_NF	0.00195312	0.00195312	0.00195312	0.00195312	0.00195312	0.00195312	0.00195312	0.00195312	0.00195312	0.00195312
miRAW-7-2:10_NF_vs_microT	0.00195312	0.00195312	0.00195312	0.00195312	0.00195312	0.00195312	0.00195312	0.00195312	0.00195312	0.00195312
miRAW-7-2:10_NF_vs_mirDB	0.00195312	0.00195312	0.00195312	0.00195312	0.00195312	0.00195312	0.00195312	0.00195312	0.00195312	0.00195312
miRAW-7-2:10_NF_vs_mirSVR	0.00195312	0.00195312	0.00195312	0.00195312	0.00195312	0.00195312	0.00195312	0.00195312	0.00195312	0.00195312
miRAW-7-2:10_NF_vs_PITA	0.00195312	0.00195312	0.00195312	0.00195312	0.00195312	0.00195312	0.00195312	0.00195312	0.00195312	0.00195312
miRAW-7-2:10_NF_vs_TS_Conserved	0.00195312	0.00195312	0.00195312	0.00195312	0.00195312	0.00195312	0.00195312	0.00195312	0.00195312	0.00195312
miRAW-7-2:10_NF_vs_TS_NonConserved	0.00195312	0.00195312	0.00195312	0.00195312	0.00195312	0.00195312	0.00195312	0.00195312	0.00195312	0.00195312
miRAW-Pita_AE_vs_miRAW-6-1:10_AE	0.00195312	0.00195312	0.00195312	0.00195312	0.00195312	0.00195312	0.00195312	0.00195312	0.00195312	0.00195312
miRAW-Pita_AE_vs_miRAW-6-1:10_NF	0.00195312	0.00195312	0.00195312	0.00195312	0.0625	0.00195312	0.00195312	0.00195312	0.00195312	0.00195312
miRAW-Pita_AE_vs_miRAW-7-1:10_AE	0.00195312	0.00195312	0.00195312	0.00195312	0.00195312	0.00195312	0.00195312	0.00195312	0.00195312	0.00195312
miRAW-Pita_AE_vs_miRAW-7-1:10_NF	0.00195312	0.00195312	0.00195312	0.00195312	0.00195312	0.00195312	0.00195312	0.00195312	0.00195312	0.00195312
miRAW-Pita_AE_vs_miRAW-7-2:10_AE	0.00195312	0.00195312	0.00195312	0.00195312	0.00195312	0.00195312	0.00195312	0.00195312	0.00195312	0.00195312
miRAW-Pita_AE_vs_miRAW-7-2:10_NF	0.00195312	0.00195312	0.00195312	0.00195312	0.00195312	0.00195312	0.00195312	0.00195312	0.00195312	0.00195312
miRAW-Pita_AE_vs_miRAW-Pita_NF	0.00195312	0.00195312	0.00195312	0.00195312	0.00195312	0.00195312	0.00195312	0.00195312	0.00195312	0.00195312
miRAW-Pita_AE_vs_miRAW-TS_AE	0.00390625	0.00195312	0.00195312	0.00390625	0.0839844	0.00195312	0.00390625	0.0371094	0.00195312	0.0136719
miRAW-Pita_AE_vs_miRAW-TS_NF	0.00195312	0.00195312	0.00195312	0.00195312	0.00195312	0.00195312	0.00195312	0.00195312	0.00195312	0.00195312
miRAW-Pita_AE_vs_microT	0.00195312	0.00195312	0.00195312	0.00195312	0.00195312	0.00195312	0.00195312	0.232422	0.00195312	0.00195312
miRAW-Pita_AE_vs_mirDB	0.00195312	0.00195312	0.00195312	0.00195312	0.00195312	0.00195312	0.00195312	0.00195312	0.00195312	0.00195312
miRAW-Pita_AE_vs_mirSVR	0.00195312	0.00195312	0.00195312	0.00195312	0.00195312	0.00195312	0.00195312	0.00195312	0.00195312	0.00195312
miRAW-Pita_AE_vs_PITA	0.00195312	0.00195312	0.00195312	0.00195312	0.00195312	0.00195312	0.00195312	0.00195312	0.00195312	0.00195312
miRAW-Pita_AE_vs_TS_Conserved	0.00195312	0.00195312	0.00195312	0.00195312	0.00195312	0.00195312	0.00195312	0.00195312	0.00195312	0.00195312
miRAW-Pita_AE_vs_TS_NonConserved	0.00195312	0.00195312	0.00195312	0.00195312	0.00195312	0.00195312	0.00195312	0.00195312	0.00195312	0.00195312
miRAW-Pita_NF_vs_miRAW-6-1:10_AE	0.00195312	0.00195312	0.00195312	0.00195312	0.00195312	0.00195312	0.00195312	0.00976562	0.00195312	0.695312
miRAW-Pita_NF_vs_miRAW-6-1:10_NF	0.00195312	0.00195312	0.00195312	0.00195312	0.00195312	0.00195312	0.00195312	0.00195312	0.00195312	0.160156
miRAW-Pita_NF_vs_miRAW-7-1:10_AE	0.00195312	0.00195312	0.00195312	0.00195312	0.00195312	0.00195312	0.00195312	0.00195312	0.00195312	0.00195312
miRAW-Pita_NF_vs_miRAW-7-1:10_NF	0.00195312	0.00195312	0.00195312	0.00195312	0.00195312	0.00195312	0.00195312	0.00195312	0.00195312	0.00585938
miRAW-Pita_NF_vs_miRAW-7-2:10_AE	0.0820312	0.00195312	0.00195312	0.0820312	0.0175781	0.00195312	0.0820312	0.0273438	0.00195312	0.0273438
miRAW-Pita_NF_vs_miRAW-7-2:10_NF	0.00195312	0.00195312	0.00195312	0.00195312	0.00195312	0.00195312	0.00195312	0.00195312	0.00195312	0.00585938
miRAW-Pita_NF_vs_miRAW-Pita_AE	0.00195312	0.00195312	0.00195312	0.00195312	0.00195312	0.00195312	0.00195312	0.00195312	0.00195312	0.00195312
miRAW-Pita_NF_vs_miRAW-TS_AE	0.00195312	0.00195312	0.00195312	0.00195312	0.00195312	0.00195312	0.00195312	0.00195312	0.00195312	0.00195312
miRAW-Pita_NF_vs_miRAW-TS_NF	0.00195312	0.00195312	0.00195312	0.00195312	0.00195312	0.0488281	0.00195312	0.00195312	0.00195312	0.00195312
miRAW-Pita_NF_vs_microT	0.00195312	0.00195312	0.00195312	0.00195312	0.00195312	0.00195312	0.00195312	0.00195312	0.00195312	0.00195312
miRAW-Pita_NF_vs_mirDB	0.00195312	0.00195312	0.00195312	0.00195312	0.00195312	0.232422	0.00195312	0.00195312	0.00195312	0.00195312
miRAW-Pita_NF_vs_mirSVR	0.00195312	0.00195312	0.00195312	0.00195312	0.00195312	0.00195312	0.00195312	0.00195312	0.00195312	0.00195312
miRAW-Pita_NF_vs_PITA	0.00195312	0.00195312	0.00195312	0.00195312	0.00195312	0.00195312	0.00195312	0.00195312	0.00195312	0.00195312
miRAW-Pita_NF_vs_TS_Conserved	0.00195312	0.00195312	0.00195312	0.00195312	0.00195312	0.00585938	0.00195312	0.00195312	0.00195312	0.00195312
miRAW-Pita_NF_vs_TS_NonConserved	0.00195312	0.00195312	0.00195312	0.00195312	0.00195312	0.00195312	0.00195312	0.00195312	0.00195	0.00195312
miRAW-TS_AE_vs_miRAW-6-1:10_AE	0.00195312	0.00195312	0.00195312	0.00195312	0.00195312	0.00195312	0.00195312	0.00195312	0.00195312	0.00195312
miRAW-TS_AE_vs_miRAW-6-1:10_NF	0.00195312	0.00195312	0.00195312	0.00195312	0.447266	0.00195312	0.00195312	0.00195312	0.00195312	0.00195312
miRAW-TS_AE_vs_miRAW-7-1:10_AE	0.00195312	0.00195312	0.00195312	0.00195312	0.00195312	0.00195312	0.00195312	0.00195312	0.00195312	0.00195312
miRAW-TS_AE_vs_miRAW-7-1:10_NF	0.00195312	0.00195312	0.00195312	0.00195312	0.00195312	0.00195312	0.00195312	0.00195312	0.00195312	0.00195312
miRAW-TS_AE_vs_miRAW-7-2:10_AE	0.00195312	0.00195312	0.00195312	0.00195312	0.00195312	0.00195312	0.00195312	0.00195312	0.00195312	0.00195312
miRAW-TS_AE_vs_miRAW-7-2:10_NF	0.00195312	0.00195312	0.00195312	0.00195312	0.00195312	0.00195312	0.00195312	0.00195312	0.00195312	0.00195312
miRAW-TS_AE_vs_miRAW-Pita_AE	0.00390625	0.00195312	0.00195312	0.00390625	0.0839844	0.00195312	0.00390625	0.0371094	0.00195312	0.0136719
miRAW-TS_AE_vs_miRAW-Pita_NF	0.00195312	0.00195312	0.00195312	0.00195312	0.00195312	0.00195312	0.00195312	0.00195312	0.00195312	0.00195312
miRAW-TS_AE_vs_miRAW-TS_NF	0.00195312	0.00195312	0.00195312	0.00195312	0.00195312	0.00195312	0.00195312	0.00195312	0.00195312	0.00195312
miRAW-TS_AE_vs_microT	0.00195312	0.00195312	0.00195312	0.00195312	0.00195312	0.00195312	0.00195312	0.160156	0.00195312	0.00195312
miRAW-TS_AE_vs_mirDB	0.00195312	0.00195312	0.00195312	0.00195312	0.00195312	0.00195312	0.00195312	0.00195312	0.00195312	0.00195312
miRAW-TS_AE_vs_mirSVR	0.00195312	0.00195312	0.00195312	0.00195312	0.00195312	0.00195312	0.00195312	0.00195312	0.00195312	0.00195312
miRAW-TS_AE_vs_PITA	0.00195312	0.00195312	0.00195312	0.00195312	0.00195312	0.00195312	0.00195312	0.00195312	0.00195312	0.00195312
miRAW-TS_AE_vs_TS_Conserved	0.00195312	0.00195312	0.00195312	0.00195312	0.00195312	0.00195312	0.00195312	0.00195312	0.00195312	0.00195312
miRAW-TS_AE_vs_TS_NonConserved	0.431641	0.00195312	0.00195312	0.431641	0.00195312	0.00195312	0.431641	0.00195312	0.00195312	0.00195312
miRAW-TS_NF_vs_miRAW-6-1:10_AE	0.00195312	0.00195312	0.00195312	0.00195312	0.00195312	0.00195312	0.00195312	0.00195312	0.00195312	0.00195312
miRAW-TS_NF_vs_miRAW-6-1:10_NF	0.00195312	0.00195312	0.00195312	0.00195312	0.00195312	0.00195312	0.00195312	0.00195312	0.00195312	0.00390625
miRAW-TS_NF_vs_miRAW-7-1:10_AE	0.105469	0.00195312	0.00195312	0.105469	0.0488281	0.00585938	0.101562	0.0839844	0.00195312	0.0644531
miRAW-TS_NF_vs_miRAW-7-1:10_NF	0.00195312	0.00195312	0.00195312	0.00195312	0.00195312	0.00195312	0.00195312	0.00195312	0.00195312	0.00195312
miRAW-TS_NF_vs_miRAW-7-2:10_AE	0.00195312	0.00195312	0.00195312	0.00195312	0.275391	0.0136719	0.00195312	0.0273438	0.00195312	0.0371094
miRAW-TS_NF_vs_miRAW-7-2:10_NF	0.00195312	0.00195312	0.00195312	0.00195312	0.00195312	0.00195312	0.00195312	0.00195312	0.00195312	0.00195312
miRAW-TS_NF_vs_miRAW-Pita_AE	0.00195312	0.00195312	0.00195312	0.00195312	0.00195312	0.00195312	0.00195312	0.00195312	0.00195312	0.00195312
miRAW-TS_NF_vs_miRAW-Pita_NF	0.00195312	0.00195312	0.00195312	0.00195312	0.00195312	0.0488281	0.00195312	0.00195312	0.00195312	0.00195312
miRAW-TS_NF_vs_miRAW-TS_AE	0.00195312	0.00195312	0.00195312	0.00195312	0.00195312	0.00195312	0.00195312	0.00195312	0.00195312	0.00195312
miRAW-TS_NF_vs_microT	0.00195312	0.00195312	0.00195312	0.00195312	0.00195312	0.00195312	0.00195312	0.00195312	0.00195312	0.00195312
miRAW-TS_NF_vs_mirDB	0.00195312	0.00195312	0.00195312	0.00195312	0.00195312	0.431641	0.00195312	0.00195312	0.00195312	0.00195312
miRAW-TS_NF_vs_mirSVR	0.00195312	0.00195312	0.00195312	0.00195312	0.00195312	0.00195312	0.00195312	0.00195312	0.00195312	0.00195312
miRAW-TS_NF_vs_PITA	0.00195312	0.00195312	0.00195312	0.00195312	0.00195312	0.00195312	0.00195312	0.00195312	0.00195312	0.00195312
miRAW-TS_NF_vs_TS_Conserved	0.00195312	0.00195312	0.00195312	0.00195312	0.00195312	0.00585938	0.00195312	0.00195312	0.00195312	0.00195312
miRAW-TS_NF_vs_TS_NonConserved	0.00195312	0.00195312	0.00195312	0.00195312	0.00195312	0.00195312	0.00195312	0.00195312	0.00195312	0.00195312
microT_vs_miRAW-6-1:10_AE	0.00195312	0.00195312	0.00195312	0.00195312	0.00195312	0.00195312	0.00195312	0.00195312	0.00195312	0.00195312
microT_vs_miRAW-6-1:10_NF	0.00195312	0.00195312	0.00195312	0.00195312	0.00195312	0.00195312	0.00195312	0.00195312	0.00195312	0.00195312
microT_vs_miRAW-7-1:10_AE	0.00195312	0.00195312	0.00195312	0.00195312	0.00195312	0.00195312	0.00195312	0.00195312	0.00195312	0.00195312
microT_vs_miRAW-7-1:10_NF	0.00195312	0.00195312	0.00195312	0.00195312	0.00195312	0.00195312	0.00195312	0.00195312	0.00195312	0.00195312
microT_vs_miRAW-7-2:10_AE	0.00195312	0.00195312	0.00195312	0.00195312	0.00195312	0.00195312	0.00195312	0.00195312	0.00195312	0.00195312
microT_vs_miRAW-7-2:10_NF	0.00195312	0.00195312	0.00195312	0.00195312	0.00195312	0.00195312	0.00195312	0.00195312	0.00195312	0.00195312
microT_vs_miRAW-Pita_AE	0.00195312	0.00195312	0.00195312	0.00195312	0.00195312	0.00195312	0.00195312	0.232422	0.00195312	0.00195312
microT_vs_miRAW-Pita_NF	0.00195312	0.00195312	0.00195312	0.00195312	0.00195312	0.00195312	0.00195312	0.00195312	0.00195312	0.00195312
microT_vs_miRAW-TS_AE	0.00195312	0.00195312	0.00195312	0.00195312	0.00195312	0.00195312	0.00195312	0.160156	0.00195312	0.00195312
microT_vs_miRAW-TS_NF	0.00195312	0.00195312	0.00195312	0.00195312	0.00195312	0.00195312	0.00195312	0.00195312	0.00195312	0.00195312
microT_vs_mirDB	0.00195312	0.00195312	0.00195312	0.00195312	0.00195312	0.00195312	0.00195312	0.00195312	0.00195312	0.00195312
microT_vs_mirSVR	0.00195312	0.00195312	0.00195312	0.00195312	0.00195312	0.00195312	0.00195312	0.00195312	0.00195312	0.00195312
microT_vs_PITA	0.00195312	0.00195312	0.00195312	0.00195312	0.00195312	0.00195312	0.00195312	0.00195312	0.00195312	0.00195312
microT_vs_TS_Conserved	0.00195312	0.00195312	0.00195312	0.00195312	0.00195312	0.00195312	0.00195312	0.00195312	0.00195312	0.00195312
microT_vs_TS_NonConserved	0.00195312	0.00195312	0.00195312	0.00195312	0.00195312	0.00195312	0.00195312	0.00195312	0.00195312	0.00195312
mirDB_vs_miRAW-6-1:10_AE	0.00195312	0.00195312	0.00195312	0.00195312	0.00195312	0.00390625	0.00195312	0.00195312	0.00195312	0.00195312
mirDB_vs_miRAW-6-1:10_NF	0.00195312	0.00195312	0.00195312	0.00195312	0.00195312	0.00195312	0.00195312	0.00195312	0.00195312	0.00195312
mirDB_vs_miRAW-7-1:10_AE	0.00195312	0.00195312	0.00195312	0.00195312	0.00195312	0.769531	0.00195312	0.00195312	0.00195312	0.00195312
mirDB_vs_miRAW-7-1:10_NF	0.00195312	0.00195312	0.00195312	0.00195312	0.00195312	0.00195312	0.00195312	0.00195312	0.00195312	0.00195312
mirDB_vs_miRAW-7-2:10_AE	0.00195312	0.00195312	0.00195312	0.00195312	0.00195312	0.625	0.00195312	0.00195312	0.00195312	0.00195312
mirDB_vs_miRAW-7-2:10_NF	0.00195312	0.00195312	0.00195312	0.00195312	0.00195312	0.00195312	0.00195312	0.00195312	0.00195312	0.00195312
mirDB_vs_miRAW-Pita_AE	0.00195312	0.00195312	0.00195312	0.00195312	0.00195312	0.00195312	0.00195312	0.00195312	0.00195312	0.00195312
mirDB_vs_miRAW-Pita_NF	0.00195312	0.00195312	0.00195312	0.00195312	0.00195312	0.232422	0.00195312	0.00195312	0.00195312	0.00195312
mirDB_vs_miRAW-TS_AE	0.00195312	0.00195312	0.00195312	0.00195312	0.00195312	0.00195312	0.00195312	0.00195312	0.00195312	0.00195312
mirDB_vs_miRAW-TS_NF	0.00195312	0.00195312	0.00195312	0.00195312	0.00195312	0.431641	0.00195312	0.00195312	0.00195312	0.00195312
mirDB_vs_microT	0.00195312	0.00195312	0.00195312	0.00195312	0.00195312	0.00195312	0.00195312	0.00195312	0.00195312	0.00195312
mirDB_vs_mirSVR	0.00195312	0.00195312	0.00195312	0.00195312	0.00195312	0.00195312	0.00195312	0.00195312	0.00195312	0.00195312
mirDB_vs_PITA	0.00390625	0.00195312	0.00195312	0.00390625	0.00195312	0.00195312	0.00390625	0.00195312	0.00195312	0.160156
mirDB_vs_TS_Conserved	0.367188	0.00195312	0.00195312	0.367188	0.1875	0.00390625	0.367188	0.275391	0.00195312	0.625
mirDB_vs_TS_NonConserved	0.00195312	0.00195312	0.00195312	0.00195312	0.00195312	0.00195312	0.00195312	0.00195312	0.00195312	0.00195312
mirSVR_vs_miRAW-6-1:10_AE	0.00195312	0.00195312	0.00195312	0.00195312	0.00195312	0.00195312	0.00195312	0.00195312	0.00195312	0.00195312
mirSVR_vs_miRAW-6-1:10_NF	0.00195312	0.00195312	0.00195312	0.00195312	0.00195312	0.00195312	0.00195312	0.00195312	0.00195312	0.00195312
mirSVR_vs_miRAW-7-1:10_AE	0.00195312	0.00195312	0.00195312	0.00195312	0.00195312	0.00195312	0.00195312	0.00195312	0.00195312	0.00195312
mirSVR_vs_miRAW-7-1:10_NF	0.00195312	0.00195312	0.00195312	0.00195312	0.00195312	0.00195312	0.00195312	0.00195312	0.00195312	0.00195312
mirSVR_vs_miRAW-7-2:10_AE	0.00195312	0.00195312	0.00195312	0.00195312	0.00195312	0.00195312	0.00195312	0.00195312	0.00195312	0.00195312
mirSVR_vs_miRAW-7-2:10_NF	0.00195312	0.00195312	0.00195312	0.00195312	0.00195312	0.00195312	0.00195312	0.00195312	0.00195312	0.00195312
mirSVR_vs_miRAW-Pita_AE	0.00195312	0.00195312	0.00195312	0.00195312	0.00195312	0.00195312	0.00195312	0.00195312	0.00195312	0.00195312
mirSVR_vs_miRAW-Pita_NF	0.00195312	0.00195312	0.00195312	0.00195312	0.00195312	0.00195312	0.00195312	0.00195312	0.00195312	0.00195312
mirSVR_vs_miRAW-TS_AE	0.00195312	0.00195312	0.00195312	0.00195312	0.00195312	0.00195312	0.00195312	0.00195312	0.00195312	0.00195312
mirSVR_vs_miRAW-TS_NF	0.00195312	0.00195312	0.00195312	0.00195312	0.00195312	0.00195312	0.00195312	0.00195312	0.00195312	0.00195312
mirSVR_vs_microT	0.00195312	0.00195312	0.00195312	0.00195312	0.00195312	0.00195312	0.00195312	0.00195312	0.00195312	0.00195312
mirSVR_vs_mirDB	0.00195312	0.00195312	0.00195312	0.00195312	0.00195312	0.00195312	0.00195312	0.00195312	0.00195312	0.00195312
mirSVR_vs_PITA	0.00195312	0.00195312	0.00195312	0.00195312	0.0703125	0.0195312	0.00195312	0.160156	0.00195312	0.00195312
mirSVR_vs_TS_Conserved	0.00195312	0.00195312	0.00195312	0.00195312	0.00195312	0.00195312	0.00195312	0.00195312	0.00195312	0.00195312
mirSVR_vs_TS_NonConserved	0.00195312	0.00195312	0.00195312	0.00195312	0.00195312	0.00195312	0.00195312	0.00195312	0.00195312	0.00195312
PITA_vs_miRAW-6-1:10_AE	0.00195312	0.00195312	0.00195312	0.00195312	0.00195312	0.00195312	0.00195312	0.00195312	0.00195312	0.00195312
PITA_vs_miRAW-6-1:10_NF	0.00195312	0.00195312	0.00195312	0.00195312	0.00195312	0.00195312	0.00195312	0.00195312	0.00195312	0.00195312
PITA_vs_miRAW-7-1:10_AE	0.00195312	0.00195312	0.00195312	0.00195312	0.00195312	0.00195312	0.00195312	0.00195312	0.00195312	0.00195312
PITA_vs_miRAW-7-1:10_NF	0.00195312	0.00195312	0.00195312	0.00195312	0.00195312	0.00195312	0.00195312	0.00195312	0.00195312	0.00195312
PITA_vs_miRAW-7-2:10_AE	0.00195312	0.00195312	0.00195312	0.00195312	0.00195312	0.00195312	0.00195312	0.00195312	0.00195312	0.00195312
PITA_vs_miRAW-7-2:10_NF	0.00195312	0.00195312	0.00195312	0.00195312	0.00195312	0.00195312	0.00195312	0.00195312	0.00195312	0.00195312
PITA_vs_miRAW-Pita_AE	0.00195312	0.00195312	0.00195312	0.00195312	0.00195312	0.00195312	0.00195312	0.00195312	0.00195312	0.00195312
PITA_vs_miRAW-Pita_NF	0.00195312	0.00195312	0.00195312	0.00195312	0.00195312	0.00195312	0.00195312	0.00195312	0.00195312	0.00195312
PITA_vs_miRAW-TS_AE	0.00195312	0.00195312	0.00195312	0.00195312	0.00195312	0.00195312	0.00195312	0.00195312	0.00195312	0.00195312
PITA_vs_miRAW-TS_NF	0.00195312	0.00195312	0.00195312	0.00195312	0.00195312	0.00195312	0.00195312	0.00195312	0.00195312	0.00195312
PITA_vs_microT	0.00195312	0.00195312	0.00195312	0.00195312	0.00195312	0.00195312	0.00195312	0.00195312	0.00195312	0.00195312
PITA_vs_mirDB	0.00390625	0.00195312	0.00195312	0.00390625	0.00195312	0.00195312	0.00390625	0.00195312	0.00195312	0.160156
PITA_vs_mirSVR	0.00195312	0.00195312	0.00195312	0.00195312	0.0703125	0.0195312	0.00195312	0.160156	0.00195312	0.00195312
PITA_vs_TS_Conserved	0.0605469	0.00195312	0.00195312	0.0605469	0.00195312	0.00195312	0.0585938	0.00195312	0.00195312	0.695312
PITA_vs_TS_NonConserved	0.00195312	0.00195312	0.00195312	0.00195312	0.00195312	0.00195312	0.00195312	0.00195312	0.00195312	0.00195312
TS_Conserved_vs_miRAW-6-1:10_AE	0.00195312	0.00195312	0.00195312	0.00195312	0.00195312	0.921875	0.00195312	0.00195312	0.00195312	0.00195312
TS_Conserved_vs_miRAW-6-1:10_NF	0.00195312	0.00195312	0.00195312	0.00195312	0.00195312	0.00195312	0.00195312	0.00195312	0.00195312	0.00195312
TS_Conserved_vs_miRAW-7-1:10_AE	0.00195312	0.00195312	0.00195312	0.00195312	0.00195312	0.00976562	0.00195312	0.00195312	0.00195312	0.00195312
TS_Conserved_vs_miRAW-7-1:10_NF	0.00195312	0.00195312	0.00195312	0.00195312	0.00195312	0.00195312	0.00195312	0.00195312	0.00195312	0.00195312
TS_Conserved_vs_miRAW-7-2:10_AE	0.00195312	0.00195312	0.00195312	0.00195312	0.00195312	0.00976562	0.00195312	0.00195312	0.00195312	0.00195312
TS_Conserved_vs_miRAW-7-2:10_NF	0.00195312	0.00195312	0.00195312	0.00195312	0.00195312	0.00195312	0.00195312	0.00195312	0.00195312	0.00195312
TS_Conserved_vs_miRAW-Pita_AE	0.00195312	0.00195312	0.00195312	0.00195312	0.00195312	0.00195312	0.00195312	0.00195312	0.00195312	0.00195312
TS_Conserved_vs_miRAW-Pita_NF	0.00195312	0.00195312	0.00195312	0.00195312	0.00195312	0.00585938	0.00195312	0.00195312	0.00195312	0.00195312
TS_Conserved_vs_miRAW-TS_AE	0.00195312	0.00195312	0.00195312	0.00195312	0.00195312	0.00195312	0.00195312	0.00195312	0.00195312	0.00195312
TS_Conserved_vs_miRAW-TS_NF	0.00195312	0.00195312	0.00195312	0.00195312	0.00195312	0.00585938	0.00195312	0.00195312	0.00195312	0.00195312
TS_Conserved_vs_microT	0.00195312	0.00195312	0.00195312	0.00195312	0.00195312	0.00195312	0.00195312	0.00195312	0.00195312	0.00195312
TS_Conserved_vs_mirDB	0.367188	0.00195312	0.00195312	0.367188	0.1875	0.00390625	0.367188	0.275391	0.00195312	0.625
TS_Conserved_vs_mirSVR	0.00195312	0.00195312	0.00195312	0.00195312	0.00195312	0.00195312	0.00195312	0.00195312	0.00195312	0.00195312
TS_Conserved_vs_PITA	0.0605469	0.00195312	0.00195312	0.0605469	0.00195312	0.00195312	0.0585938	0.00195312	0.00195312	0.695312
TS_Conserved_vs_TS_NonConserved	0.00195312	0.00195312	0.00195312	0.00195312	0.00390625	0.00195312	0.00195312	0.00195312	0.00195312	0.00195312
TS_NonConserved_vs_miRAW-6-1:10_AE	0.00195312	0.00195312	0.00195312	0.00195312	0.00195312	0.00195312	0.00195312	0.00195312	0.00195312	0.00195312
TS_NonConserved_vs_miRAW-6-1:10_NF	0.00195312	0.00195312	0.00195312	0.00195312	0.00195312	0.0644531	0.00195312	0.00195312	0.00195312	0.00195312
TS_NonConserved_vs_miRAW-7-1:10_AE	0.00195312	0.00195312	0.00195312	0.00195312	0.00195312	0.00195312	0.00195312	0.00195312	0.00195312	0.00195312
TS_NonConserved_vs_miRAW-7-1:10_NF	0.00195312	0.00195312	0.00195312	0.00195312	0.00195312	0.00195312	0.00195312	0.00195312	0.00195312	0.00195312
TS_NonConserved_vs_miRAW-7-2:10_AE	0.00195312	0.00195312	0.00195312	0.00195312	0.00195312	0.00195312	0.00195312	0.00195312	0.00195312	0.00195312
TS_NonConserved_vs_miRAW-7-2:10_NF	0.00195312	0.00195312	0.00195312	0.00195312	0.00195312	0.00195312	0.00195312	0.00195312	0.00195312	0.00195312
TS_NonConserved_vs_miRAW-Pita_AE	0.00195312	0.00195312	0.00195312	0.00195312	0.00195312	0.00195312	0.00195312	0.00195312	0.00195312	0.00195312
TS_NonConserved_vs_miRAW-Pita_NF	0.00195312	0.00195	0.00195	0.00195312	0.00195312	0.00195312	0.00195312	0.00195312	0.00195	0.00195312
TS_NonConserved_vs_miRAW-TS_AE	0.431641	0.00195312	0.00195312	0.431641	0.00195312	0.00195312	0.431641	0.00195312	0.00195312	0.00195312
TS_NonConserved_vs_miRAW-TS_NF	0.00195312	0.00195312	0.00195312	0.00195312	0.00195312	0.00195312	0.00195312	0.00195312	0.00195312	0.00195312
TS_NonConserved_vs_microT	0.00195312	0.00195312	0.00195312	0.00195312	0.00195312	0.00195312	0.00195312	0.00195312	0.00195312	0.00195312
TS_NonConserved_vs_mirDB	0.00195312	0.00195312	0.00195312	0.00195312	0.00195312	0.00195312	0.00195312	0.00195312	0.00195312	0.00195312
TS_NonConserved_vs_mirSVR	0.00195312	0.00195312	0.00195312	0.00195312	0.00195312	0.00195312	0.00195312	0.00195312	0.00195312	0.00195312
TS_NonConserved_vs_PITA	0.00195312	0.00195312	0.00195312	0.00195312	0.00195312	0.00195312	0.00195312	0.00195312	0.00195312	0.00195312
TS_NonConserved_vs_TS_Conserved	0.00195312	0.00195312	0.00195312	0.00195312	0.00390625	0.00195312	0.00195312	0.00195312	0.00195312	0.00195312
Paired T-TestMethod	TP	FP	TN	FN	Accuracy	Precision	Recall	Neg.Prec.	Specificity	F-Score
miRAW-6-1:10_AE_vs_miRAW-6-1:10_NF	1.23407e-08	0	0	1.23407e-08	1.04505e-07	2.52711e-11	1.23407e-08	1.98478e-07	2.79302e-142	0.743176
miRAW-6-1:10_AE_vs_miRAW-7-1:10_AE	9.99863e-09	0	0	9.99863e-09	0.0281421	2.22647e-10	9.99863e-09	1.61719e-06	0	7.23671e-05
miRAW-6-1:10_AE_vs_miRAW-7-1:10_NF	4.22529e-07	0	0	4.22529e-07	0.00238029	1.51156e-08	4.22529e-07	6.82808e-06	0	0.0193595
miRAW-6-1:10_AE_vs_miRAW-7-2:10_AE	3.41892e-07	0	0	3.41892e-07	0.0001494	2.3838e-10	3.41892e-07	0.00012966	0	0.0727916
miRAW-6-1:10_AE_vs_miRAW-7-2:10_NF	7.87109e-08	0	0	7.87109e-08	0.000941736	4.22538e-09	7.87109e-08	4.80468e-07	7.50916e-143	0.00682439
miRAW-6-1:10_AE_vs_miRAW-Pita_AE	1.94585e-11	0	0	1.94585e-11	1.27789e-06	5.17844e-10	1.94585e-11	4.79431e-09	4.43161e-142	3.11566e-09
miRAW-6-1:10_AE_vs_miRAW-Pita_NF	9.62801e-07	0	0	9.62801e-07	3.02555e-06	2.77244e-11	9.62801e-07	0.0069791	0	0.349326
miRAW-6-1:10_AE_vs_miRAW-TS_AE	1.20503e-11	0	0	1.20503e-11	4.74532e-07	7.38078e-11	1.20503e-11	4.75334e-09	0	7.57094e-10
miRAW-6-1:10_AE_vs_miRAW-TS_NF	1.2834e-08	0	0	1.2834e-08	0.000460754	2.81663e-11	1.2834e-08	1.87113e-05	8.32591e-142	0.000297523
miRAW-6-1:10_AE_vs_microT	8.49059e-10	0	0	8.49059e-10	1.64833e-09	5.50202e-09	8.49059e-10	3.0842e-09	0	1.39301e-09
miRAW-6-1:10_AE_vs_mirDB	6.23475e-14	0	0	6.23475e-14	2.96082e-11	0.000890848	6.23475e-14	1.82223e-10	0	2.54431e-13
miRAW-6-1:10_AE_vs_mirSVR	8.10893e-14	0	0	8.10893e-14	6.15921e-13	1.32879e-11	8.10893e-14	3.3669e-11	0	9.54314e-14
miRAW-6-1:10_AE_vs_PITA	3.92328e-14	0	0	3.92328e-14	3.29982e-12	5.34488e-10	3.92328e-14	9.01643e-11	2.79302e-142	1.68264e-14
miRAW-6-1:10_AE_vs_TS_Conserved	1.06471e-13	0	0	1.06471e-13	3.95471e-11	0.904218	1.06471e-13	1.6434e-10	3.56133e-143	1.21284e-12
miRAW-6-1:10_AE_vs_TS_NonConserved	1.62114e-12	0	0	1.62114e-12	2.32078e-11	1.50151e-09	1.62114e-12	1.42706e-10	0	5.96559e-12
miRAW-6-1:10_NF_vs_miRAW-6-1:10_AE	1.23407e-08	0	0	1.23407e-08	1.04505e-07	2.52711e-11	1.23407e-08	1.98478e-07	2.79302e-142	0.743176
miRAW-6-1:10_NF_vs_miRAW-7-1:10_AE	1.34245e-10	0	0	1.34245e-10	4.32781e-08	8.51992e-13	1.34245e-10	8.53935e-10	1.12708e-143	0.00280628
miRAW-6-1:10_NF_vs_miRAW-7-1:10_NF	7.33097e-09	0	0	7.33097e-09	4.53518e-11	1.47752e-13	7.33097e-09	2.44345e-06	3.17918e-142	9.04214e-07
miRAW-6-1:10_NF_vs_miRAW-7-2:10_AE	4.54408e-10	0	0	4.54408e-10	1.3006e-08	6.49469e-13	4.54408e-10	2.55127e-09	1.48256e-143	0.326586
miRAW-6-1:10_NF_vs_miRAW-7-2:10_NF	2.54904e-08	0	0	2.54904e-08	6.06985e-12	2.94349e-14	2.54904e-08	0.00041679	0	1.62686e-08
miRAW-6-1:10_NF_vs_miRAW-Pita_AE	3.22041e-13	0	0	3.22041e-13	0.0626768	2.41584e-12	3.22041e-13	2.75984e-12	0	5.28888e-09
miRAW-6-1:10_NF_vs_miRAW-Pita_NF	1.22113e-12	0	0	1.22113e-12	8.25315e-12	4.41373e-16	1.22113e-12	1.9171e-10	0	0.125463
miRAW-6-1:10_NF_vs_miRAW-TS_AE	2.2379e-13	0	0	2.2379e-13	0.530742	4.66241e-13	2.2379e-13	2.06427e-11	0	8.42094e-10
miRAW-6-1:10_NF_vs_miRAW-TS_NF	3.49755e-12	0	0	3.49755e-12	3.88817e-10	9.14487e-15	3.49755e-12	2.45092e-10	1.03054e-143	0.00219562
miRAW-6-1:10_NF_vs_microT	1.12239e-11	0	0	1.12239e-11	6.38642e-06	0.000108428	1.12239e-11	5.1604e-11	1.69384e-142	4.452e-09
miRAW-6-1:10_NF_vs_mirDB	7.40099e-17	0	0	7.40099e-17	7.80613e-12	1.21528e-07	7.40099e-17	5.67019e-13	0	8.76014e-14
miRAW-6-1:10_NF_vs_mirSVR	4.20416e-15	0	0	4.20416e-15	5.09283e-12	1.77314e-08	4.20416e-15	8.23936e-13	1.29131e-143	4.67419e-13
miRAW-6-1:10_NF_vs_PITA	1.73929e-18	0	0	1.73929e-18	1.68071e-14	1.90562e-07	1.73929e-18	2.5722e-13	2.79302e-142	5.30977e-16
miRAW-6-1:10_NF_vs_TS_Conserved	7.12212e-16	0	0	7.12212e-16	5.32961e-11	1.59958e-05	7.12212e-16	7.3124e-13	0	8.28257e-13
miRAW-6-1:10_NF_vs_TS_NonConserved	4.80199e-14	0	0	4.80199e-14	7.76214e-10	0.0432204	4.80199e-14	1.57612e-12	0	1.40026e-11
miRAW-7-1:10_AE_vs_miRAW-6-1:10_AE	9.99863e-09	0	0	9.99863e-09	0.0281421	2.22647e-10	9.99863e-09	1.61719e-06	0	7.23671e-05
miRAW-7-1:10_AE_vs_miRAW-6-1:10_NF	1.34245e-10	0	0	1.34245e-10	4.32781e-08	8.51992e-13	1.34245e-10	8.53935e-10	1.12708e-143	0.00280628
miRAW-7-1:10_AE_vs_miRAW-7-1:10_NF	6.79477e-10	0	0	6.79477e-10	0.000172156	2.05358e-11	6.79477e-10	7.37774e-09	5.07908e-142	5.39557e-05
miRAW-7-1:10_AE_vs_miRAW-7-2:10_AE	2.44955e-07	0	0	2.44955e-07	1.14166e-05	0.419463	2.44955e-07	1.35349e-06	0	1.61382e-06
miRAW-7-1:10_AE_vs_miRAW-7-2:10_NF	4.11937e-10	0	0	4.11937e-10	0.000119726	1.67815e-11	4.11937e-10	1.33399e-09	2.61972e-142	4.0332e-05
miRAW-7-1:10_AE_vs_miRAW-Pita_AE	5.8598e-11	0	0	5.8598e-11	6.97954e-08	3.23548e-08	5.8598e-11	4.59124e-09	0	2.14828e-09
miRAW-7-1:10_AE_vs_miRAW-Pita_NF	1.58905e-05	0	0	1.58905e-05	7.11748e-05	0.00182634	1.58905e-05	1.56852e-05	0	4.7542e-05
miRAW-7-1:10_AE_vs_miRAW-TS_AE	5.98102e-11	0	0	5.98102e-11	7.74761e-08	2.70683e-09	5.98102e-11	6.4102e-09	0	1.0154e-09
miRAW-7-1:10_AE_vs_miRAW-TS_NF	0.109119	0	0	0.109119	0.0302753	0.00407488	0.109119	0.0703726	0	0.052085
miRAW-7-1:10_AE_vs_microT	4.42455e-07	0	0	4.42455e-07	1.65398e-09	5.55661e-11	4.42455e-07	2.16186e-08	0	1.75661e-08
miRAW-7-1:10_AE_vs_mirDB	1.75064e-12	0	0	1.75064e-12	1.45073e-10	0.57656	1.75064e-12	3.66255e-10	9.63803e-142	3.72039e-12
miRAW-7-1:10_AE_vs_mirSVR	3.2475e-12	0	0	3.2475e-12	2.88983e-12	5.01381e-12	3.2475e-12	4.42389e-11	0	1.49176e-12
miRAW-7-1:10_AE_vs_PITA	4.7148e-13	0	0	4.7148e-13	7.12101e-12	1.27869e-10	4.7148e-13	9.12843e-11	8.39744e-143	1.60552e-13
miRAW-7-1:10_AE_vs_TS_Conserved	1.28299e-12	0	0	1.28299e-12	8.34408e-11	0.0020195	1.28299e-12	2.31816e-10	0	4.84979e-12
miRAW-7-1:10_AE_vs_TS_NonConserved	2.46885e-11	0	0	2.46885e-11	1.99233e-11	3.87259e-11	2.46885e-11	1.4203e-10	0	1.83039e-11
miRAW-7-1:10_NF_vs_miRAW-6-1:10_AE	4.22529e-07	0	0	4.22529e-07	0.00238029	1.51156e-08	4.22529e-07	6.82808e-06	0	0.0193595
miRAW-7-1:10_NF_vs_miRAW-6-1:10_NF	7.33097e-09	0	0	7.33097e-09	4.53518e-11	1.47752e-13	7.33097e-09	2.44345e-06	3.17918e-142	9.04214e-07
miRAW-7-1:10_NF_vs_miRAW-7-1:10_AE	6.79477e-10	0	0	6.79477e-10	0.000172156	2.05358e-11	6.79477e-10	7.37774e-09	5.07908e-142	5.39557e-05
miRAW-7-1:10_NF_vs_miRAW-7-2:10_AE	1.94385e-09	0	0	1.94385e-09	7.32407e-06	9.92297e-12	1.94385e-09	1.83178e-08	0	0.00225851
miRAW-7-1:10_NF_vs_miRAW-7-2:10_NF	1.46406e-06	0	0	1.46406e-06	0.0486808	1.01498e-06	1.46406e-06	5.91351e-06	0	0.0122364
miRAW-7-1:10_NF_vs_miRAW-Pita_AE	3.72531e-13	0	0	3.72531e-13	7.63409e-06	1.37364e-11	3.72531e-13	3.81255e-12	9.43094e-144	1.3716e-09
miRAW-7-1:10_NF_vs_miRAW-Pita_NF	2.881e-11	0	0	2.881e-11	9.53415e-09	2.25501e-14	2.881e-11	7.36725e-09	6.71418e-142	0.00310225
miRAW-7-1:10_NF_vs_miRAW-TS_AE	2.1014e-12	0	0	2.1014e-12	8.53173e-06	1.01984e-11	2.1014e-12	1.40917e-10	0	1.01576e-09
miRAW-7-1:10_NF_vs_miRAW-TS_NF	1.7648e-11	0	0	1.7648e-11	6.66552e-07	1.49638e-13	1.7648e-11	1.56037e-09	4.43161e-142	7.1202e-06
miRAW-7-1:10_NF_vs_microT	1.94267e-11	0	0	1.94267e-11	6.50071e-09	0.00013809	1.94267e-11	3.6547e-11	0	9.11395e-10
miRAW-7-1:10_NF_vs_mirDB	8.36781e-16	0	0	8.36781e-16	3.3352e-12	5.22131e-06	8.36781e-16	1.34951e-12	6.95684e-142	1.24e-13
miRAW-7-1:10_NF_vs_mirSVR	6.08451e-15	0	0	6.08451e-15	4.55176e-13	5.53451e-10	6.08451e-15	6.01312e-13	0	2.22436e-13
miRAW-7-1:10_NF_vs_PITA	5.98295e-17	0	0	5.98295e-17	3.71887e-14	5.84138e-09	5.98295e-17	5.08494e-13	6.96121e-144	1.16527e-15
miRAW-7-1:10_NF_vs_TS_Conserved	2.23143e-15	0	0	2.23143e-15	6.84847e-12	0.00231029	2.23143e-15	1.14062e-12	8.63424e-142	6.85282e-13
miRAW-7-1:10_NF_vs_TS_NonConserved	5.91106e-14	0	0	5.91106e-14	1.69263e-11	4.60825e-07	5.91106e-14	1.1977e-12	6.71418e-142	4.89642e-12
miRAW-7-2:10_AE_vs_miRAW-6-1:10_AE	3.41892e-07	0	0	3.41892e-07	0.0001494	2.3838e-10	3.41892e-07	0.00012966	0	0.0727916
miRAW-7-2:10_AE_vs_miRAW-6-1:10_NF	4.54408e-10	0	0	4.54408e-10	1.3006e-08	6.49469e-13	4.54408e-10	2.55127e-09	1.48256e-143	0.326586
miRAW-7-2:10_AE_vs_miRAW-7-1:10_AE	2.44955e-07	0	0	2.44955e-07	1.14166e-05	0.419463	2.44955e-07	1.35349e-06	0	1.61382e-06
miRAW-7-2:10_AE_vs_miRAW-7-1:10_NF	1.94385e-09	0	0	1.94385e-09	7.32407e-06	9.92297e-12	1.94385e-09	1.83178e-08	0	0.00225851
miRAW-7-2:10_AE_vs_miRAW-7-2:10_NF	1.20385e-09	0	0	1.20385e-09	6.54289e-06	9.41859e-12	1.20385e-09	2.85434e-09	3.87456e-142	0.00142531
miRAW-7-2:10_AE_vs_miRAW-Pita_AE	1.31015e-11	0	0	1.31015e-11	1.09457e-08	1.92738e-08	1.31015e-11	1.52411e-09	0	4.89166e-10
miRAW-7-2:10_AE_vs_miRAW-Pita_NF	0.0438634	0	0	0.0438634	0.0140818	0.00287041	0.0438634	0.0285381	0	0.0231729
miRAW-7-2:10_AE_vs_miRAW-TS_AE	9.18737e-11	0	0	9.18737e-11	8.42718e-08	8.44623e-09	9.18737e-11	7.14313e-09	0	1.42805e-09
miRAW-7-2:10_AE_vs_miRAW-TS_NF	0.00181146	0	0	0.00181146	0.189166	0.00800925	0.00181146	0.0117102	0	0.0231914
miRAW-7-2:10_AE_vs_microT	7.65213e-08	0	0	7.65213e-08	1.10833e-09	6.73795e-11	7.65213e-08	1.05962e-08	0	6.82123e-09
miRAW-7-2:10_AE_vs_mirDB	1.13955e-12	0	0	1.13955e-12	9.30842e-11	0.535914	1.13955e-12	2.76343e-10	0	2.4279e-12
miRAW-7-2:10_AE_vs_mirSVR	1.35326e-12	0	0	1.35326e-12	1.51115e-12	3.42289e-12	1.35326e-12	3.29348e-11	0	6.05429e-13
miRAW-7-2:10_AE_vs_PITA	2.93903e-13	0	0	2.93903e-13	4.74209e-12	9.75097e-11	2.93903e-13	7.56422e-11	4.37997e-143	8.86288e-14
miRAW-7-2:10_AE_vs_TS_Conserved	9.16437e-13	0	0	9.16437e-13	5.94404e-11	0.00182073	9.16438e-13	1.9046e-10	9.63803e-142	3.54776e-12
miRAW-7-2:10_AE_vs_TS_NonConserved	1.40416e-11	0	0	1.40416e-11	1.55078e-11	3.80799e-11	1.40416e-11	1.25936e-10	0	1.12662e-11
miRAW-7-2:10_NF_vs_miRAW-6-1:10_AE	7.87109e-08	0	0	7.87109e-08	0.000941736	4.22538e-09	7.87109e-08	4.80468e-07	7.50916e-143	0.00682439
miRAW-7-2:10_NF_vs_miRAW-6-1:10_NF	2.54904e-08	0	0	2.54904e-08	6.06985e-12	2.94349e-14	2.54904e-08	0.00041679	0	1.62686e-08
miRAW-7-2:10_NF_vs_miRAW-7-1:10_AE	4.11937e-10	0	0	4.11937e-10	0.000119726	1.67815e-11	4.11937e-10	1.33399e-09	2.61972e-142	4.0332e-05
miRAW-7-2:10_NF_vs_miRAW-7-1:10_NF	1.46406e-06	0	0	1.46406e-06	0.0486808	1.01498e-06	1.46406e-06	5.91351e-06	0	0.0122364
miRAW-7-2:10_NF_vs_miRAW-7-2:10_AE	1.20385e-09	0	0	1.20385e-09	6.54289e-06	9.41859e-12	1.20385e-09	2.85434e-09	3.87456e-142	0.00142531
miRAW-7-2:10_NF_vs_miRAW-Pita_AE	5.92785e-13	0	0	5.92785e-13	2.28338e-05	1.87338e-11	5.92785e-13	1.52036e-12	6.1306e-144	2.06815e-09
miRAW-7-2:10_NF_vs_miRAW-Pita_NF	1.3821e-11	0	0	1.3821e-11	7.60617e-09	1.84893e-14	1.3821e-11	5.64828e-10	0	0.00108459
miRAW-7-2:10_NF_vs_miRAW-TS_AE	1.06896e-12	0	0	1.06896e-12	7.99959e-06	6.15186e-12	1.06896e-12	3.15146e-11	0	7.6235e-10
miRAW-7-2:10_NF_vs_miRAW-TS_NF	1.30366e-11	0	0	1.30366e-11	6.16131e-07	1.67303e-13	1.30366e-11	2.35364e-10	2.30782e-142	6.14816e-06
miRAW-7-2:10_NF_vs_microT	1.01292e-11	0	0	1.01292e-11	6.29977e-09	0.000826474	1.01292e-11	6.02886e-12	3.21697e-143	7.62684e-10
miRAW-7-2:10_NF_vs_mirDB	2.13215e-16	0	0	2.13215e-16	1.11438e-12	3.00627e-06	2.13215e-16	1.65366e-13	0	8.52084e-14
miRAW-7-2:10_NF_vs_mirSVR	2.33236e-15	0	0	2.33236e-15	2.34214e-13	6.98731e-10	2.33236e-15	8.30731e-14	3.17918e-142	1.73107e-13
miRAW-7-2:10_NF_vs_PITA	1.16954e-17	0	0	1.16954e-17	9.39273e-15	7.90986e-09	1.16954e-17	6.79125e-14	2.34945e-141	8.01202e-16
miRAW-7-2:10_NF_vs_TS_Conserved	1.29904e-15	0	0	1.29904e-15	5.21023e-12	0.00127692	1.29904e-15	1.99237e-13	0	6.71589e-13
miRAW-7-2:10_NF_vs_TS_NonConserved	4.95952e-14	0	0	4.95952e-14	2.06857e-11	1.21678e-06	4.95952e-14	2.64722e-13	0	5.76904e-12
miRAW-Pita_AE_vs_miRAW-6-1:10_AE	1.94585e-11	0	0	1.94585e-11	1.27789e-06	5.17844e-10	1.94585e-11	4.79431e-09	4.43161e-142	3.11566e-09
miRAW-Pita_AE_vs_miRAW-6-1:10_NF	3.22041e-13	0	0	3.22041e-13	0.0626768	2.41584e-12	3.22041e-13	2.75984e-12	0	5.28888e-09
miRAW-Pita_AE_vs_miRAW-7-1:10_AE	5.8598e-11	0	0	5.8598e-11	6.97954e-08	3.23548e-08	5.8598e-11	4.59124e-09	0	2.14828e-09
miRAW-Pita_AE_vs_miRAW-7-1:10_NF	3.72531e-13	0	0	3.72531e-13	7.63409e-06	1.37364e-11	3.72531e-13	3.81255e-12	9.43094e-144	1.3716e-09
miRAW-Pita_AE_vs_miRAW-7-2:10_AE	1.31015e-11	0	0	1.31015e-11	1.09457e-08	1.92738e-08	1.31015e-11	1.52411e-09	0	4.89166e-10
miRAW-Pita_AE_vs_miRAW-7-2:10_NF	5.92785e-13	0	0	5.92785e-13	2.28338e-05	1.87338e-11	5.92785e-13	1.52036e-12	6.1306e-144	2.06815e-09
miRAW-Pita_AE_vs_miRAW-Pita_NF	6.40865e-12	0	0	6.40865e-12	2.82475e-09	2.36493e-07	6.40865e-12	1.39298e-11	1.18451e-142	8.55825e-10
miRAW-Pita_AE_vs_miRAW-TS_AE	0.000492064	0	0	0.000492064	0.0509359	0.000867658	0.000492064	0.00777074	0	0.00293567
miRAW-Pita_AE_vs_miRAW-TS_NF	3.71995e-12	0	0	3.71995e-12	2.50816e-09	5.41014e-08	3.71995e-12	1.34478e-11	2.45828e-142	6.93721e-10
miRAW-Pita_AE_vs_microT	5.85361e-08	0	0	5.85361e-08	1.60993e-06	7.85022e-12	5.85361e-08	0.268531	0	0.00117556
miRAW-Pita_AE_vs_mirDB	1.49958e-10	0	0	1.49958e-10	2.50319e-09	0.000325088	1.49958e-10	3.47052e-09	0	1.54032e-10
miRAW-Pita_AE_vs_mirSVR	3.7625e-09	0	0	3.7625e-09	2.12498e-11	6.19345e-13	3.7625e-09	1.00604e-10	0	3.73146e-10
miRAW-Pita_AE_vs_PITA	4.66855e-11	0	0	4.66855e-11	6.74257e-11	1.62466e-11	4.66855e-11	2.89087e-10	0	1.19823e-11
miRAW-Pita_AE_vs_TS_Conserved	3.70101e-11	0	0	3.70101e-11	4.31612e-10	3.53397e-06	3.70101e-11	8.18842e-10	0	4.19458e-11
miRAW-Pita_AE_vs_TS_NonConserved	4.13788e-06	0	0	4.13788e-06	1.01037e-10	4.20498e-13	4.13788e-06	6.8648e-10	1.18451e-142	2.52836e-08
miRAW-Pita_NF_vs_miRAW-6-1:10_AE	9.62801e-07	0	0	9.62801e-07	3.02555e-06	2.77244e-11	9.62801e-07	0.0069791	0	0.349326
miRAW-Pita_NF_vs_miRAW-6-1:10_NF	1.22113e-12	0	0	1.22113e-12	8.25315e-12	4.41373e-16	1.22113e-12	1.9171e-10	0	0.125463
miRAW-Pita_NF_vs_miRAW-7-1:10_AE	1.58905e-05	0	0	1.58905e-05	7.11748e-05	0.00182634	1.58905e-05	1.56852e-05	0	4.7542e-05
miRAW-Pita_NF_vs_miRAW-7-1:10_NF	2.881e-11	0	0	2.881e-11	9.53415e-09	2.25501e-14	2.881e-11	7.36725e-09	6.71418e-142	0.00310225
miRAW-Pita_NF_vs_miRAW-7-2:10_AE	0.0438634	0	0	0.0438634	0.0140818	0.00287041	0.0438634	0.0285381	0	0.0231729
miRAW-Pita_NF_vs_miRAW-7-2:10_NF	1.3821e-11	0	0	1.3821e-11	7.60617e-09	1.84893e-14	1.3821e-11	5.64828e-10	0	0.00108459
miRAW-Pita_NF_vs_miRAW-Pita_AE	6.40865e-12	0	0	6.40865e-12	2.82475e-09	2.36493e-07	6.40865e-12	1.39298e-11	1.18451e-142	8.55825e-10
miRAW-Pita_NF_vs_miRAW-TS_AE	1.03597e-11	0	0	1.03597e-11	5.64164e-09	8.58859e-09	1.03597e-11	1.12608e-10	2.16576e-143	4.49199e-10
miRAW-Pita_NF_vs_miRAW-TS_NF	1.35689e-07	0	0	1.35689e-07	3.73885e-06	0.0602865	1.35689e-07	2.98154e-07	0	9.94582e-07
miRAW-Pita_NF_vs_microT	8.73257e-09	0	0	8.73257e-09	1.41634e-10	3.33589e-11	8.73257e-09	5.17311e-10	0	1.34013e-09
miRAW-Pita_NF_vs_mirDB	7.06669e-15	0	0	7.06669e-15	4.7955e-13	0.166103	7.06669e-15	1.18811e-12	7.20928e-142	1.07189e-13
miRAW-Pita_NF_vs_mirSVR	6.67561e-14	0	0	6.67561e-14	6.91827e-14	3.56111e-12	6.67561e-14	3.45879e-13	0	1.80345e-13
miRAW-Pita_NF_vs_PITA	9.58068e-16	0	0	9.58068e-16	1.35129e-14	2.06169e-11	9.58068e-16	3.49611e-13	0	1.01557e-15
miRAW-Pita_NF_vs_TS_Conserved	1.16912e-14	0	0	1.16912e-14	6.33615e-13	0.000523308	1.16912e-14	8.09389e-13	1.1184e-141	4.84136e-13
miRAW-Pita_NF_vs_TS_NonConserved	1.49476e-12	0	0	1.49476e-12	1.49476e-12	3.85998e-11	1.49476e-12	1.67612e-12	0	4.92001e-12
miRAW-TS_AE_vs_miRAW-6-1:10_AE	1.20503e-11	0	0	1.20503e-11	4.74532e-07	7.38078e-11	1.20503e-11	4.75334e-09	0	7.57094e-10
miRAW-TS_AE_vs_miRAW-6-1:10_NF	2.2379e-13	0	0	2.2379e-13	0.530742	4.66241e-13	2.2379e-13	2.06427e-11	0	8.42094e-10
miRAW-TS_AE_vs_miRAW-7-1:10_AE	5.98102e-11	0	0	5.98102e-11	7.74761e-08	2.70683e-09	5.98102e-11	6.4102e-09	0	1.0154e-09
miRAW-TS_AE_vs_miRAW-7-1:10_NF	2.1014e-12	0	0	2.1014e-12	8.53173e-06	1.01984e-11	2.1014e-12	1.40917e-10	0	1.01576e-09
miRAW-TS_AE_vs_miRAW-7-2:10_AE	9.18737e-11	0	0	9.18737e-11	8.42718e-08	8.44623e-09	9.18737e-11	7.14313e-09	0	1.42805e-09
miRAW-TS_AE_vs_miRAW-7-2:10_NF	1.06896e-12	0	0	1.06896e-12	7.99959e-06	6.15186e-12	1.06896e-12	3.15146e-11	0	7.6235e-10
miRAW-TS_AE_vs_miRAW-Pita_AE	0.000492064	0	0	0.000492064	0.0509359	0.000867658	0.000492064	0.00777074	0	0.00293567
miRAW-TS_AE_vs_miRAW-Pita_NF	1.03597e-11	0	0	1.03597e-11	5.64164e-09	8.58859e-09	1.03597e-11	1.12608e-10	2.16576e-143	4.49199e-10
miRAW-TS_AE_vs_miRAW-TS_NF	3.37057e-11	0	0	3.37057e-11	2.63011e-08	8.44604e-09	3.37057e-11	6.1131e-10	3.94715e-143	1.14586e-09
miRAW-TS_AE_vs_microT	3.72094e-08	0	0	3.72094e-08	0.00011581	2.70502e-11	3.72094e-08	0.173454	2.61972e-142	3.27892e-05
miRAW-TS_AE_vs_mirDB	4.42213e-10	0	0	4.42213e-10	3.83219e-09	2.65116e-05	4.42213e-10	5.60244e-09	0	4.39757e-10
miRAW-TS_AE_vs_mirSVR	3.33556e-07	0	0	3.33556e-07	1.8798e-10	3.07018e-12	3.33556e-07	7.09287e-10	0	1.59591e-08
miRAW-TS_AE_vs_PITA	1.55063e-10	0	0	1.55063e-10	9.08835e-11	1.49577e-11	1.55063e-10	3.58489e-10	0	4.41564e-11
miRAW-TS_AE_vs_TS_Conserved	3.66464e-10	0	0	3.66464e-10	2.11247e-09	1.74595e-06	3.66464e-10	3.05138e-09	0	4.60062e-10
miRAW-TS_AE_vs_TS_NonConserved	0.383425	0	0	0.383425	1.16587e-08	1.35826e-11	0.383425	1.19511e-07	2.16576e-143	5.98918e-05
miRAW-TS_NF_vs_miRAW-6-1:10_AE	1.2834e-08	0	0	1.2834e-08	0.000460754	2.81663e-11	1.2834e-08	1.87113e-05	8.32591e-142	0.000297523
miRAW-TS_NF_vs_miRAW-6-1:10_NF	3.49755e-12	0	0	3.49755e-12	3.88817e-10	9.14487e-15	3.49755e-12	2.45092e-10	1.03054e-143	0.00219562
miRAW-TS_NF_vs_miRAW-7-1:10_AE	0.109119	0	0	0.109119	0.0302753	0.00407488	0.109119	0.0703726	0	0.052085
miRAW-TS_NF_vs_miRAW-7-1:10_NF	1.7648e-11	0	0	1.7648e-11	6.66552e-07	1.49638e-13	1.7648e-11	1.56037e-09	4.43161e-142	7.1202e-06
miRAW-TS_NF_vs_miRAW-7-2:10_AE	0.00181146	0	0	0.00181146	0.189166	0.00800925	0.00181146	0.0117102	0	0.0231914
miRAW-TS_NF_vs_miRAW-7-2:10_NF	1.30366e-11	0	0	1.30366e-11	6.16131e-07	1.67303e-13	1.30366e-11	2.35364e-10	2.30782e-142	6.14816e-06
miRAW-TS_NF_vs_miRAW-Pita_AE	3.71995e-12	0	0	3.71995e-12	2.50816e-09	5.41014e-08	3.71995e-12	1.34478e-11	2.45828e-142	6.93721e-10
miRAW-TS_NF_vs_miRAW-Pita_NF	1.35689e-07	0	0	1.35689e-07	3.73885e-06	0.0602865	1.35689e-07	2.98154e-07	0	9.94582e-07
miRAW-TS_NF_vs_miRAW-TS_AE	3.37057e-11	0	0	3.37057e-11	2.63011e-08	8.44604e-09	3.37057e-11	6.1131e-10	3.94715e-143	1.14586e-09
miRAW-TS_NF_vs_microT	3.27255e-08	0	0	3.27255e-08	1.33048e-10	1.48919e-11	3.27255e-08	9.39472e-10	0	1.89343e-09
miRAW-TS_NF_vs_mirDB	6.04794e-14	0	0	6.04794e-14	4.27149e-12	0.236569	6.04794e-14	8.1465e-12	1.1184e-141	4.1331e-13
miRAW-TS_NF_vs_mirSVR	1.39351e-13	0	0	1.39351e-13	1.15205e-13	2.73847e-12	1.39351e-13	9.05994e-13	0	2.18208e-13
miRAW-TS_NF_vs_PITA	1.51068e-14	0	0	1.51068e-14	2.02601e-13	4.63805e-11	1.51068e-14	2.32025e-12	0	1.19956e-14
miRAW-TS_NF_vs_TS_Conserved	5.47906e-14	0	0	5.47906e-14	3.05144e-12	0.000694527	5.47906e-14	4.50219e-12	1.77453e-141	9.96967e-13
miRAW-TS_NF_vs_TS_NonConserved	1.69532e-13	0	0	1.69532e-13	1.24028e-13	8.16718e-12	1.69532e-13	3.52177e-13	0	7.21423e-13
microT_vs_miRAW-6-1:10_AE	8.49059e-10	0	0	8.49059e-10	1.64833e-09	5.50202e-09	8.49059e-10	3.0842e-09	0	1.39301e-09
microT_vs_miRAW-6-1:10_NF	1.12239e-11	0	0	1.12239e-11	6.38642e-06	0.000108428	1.12239e-11	5.1604e-11	1.69384e-142	4.452e-09
microT_vs_miRAW-7-1:10_AE	4.42455e-07	0	0	4.42455e-07	1.65398e-09	5.55661e-11	4.42455e-07	2.16186e-08	0	1.75661e-08
microT_vs_miRAW-7-1:10_NF	1.94267e-11	0	0	1.94267e-11	6.50071e-09	0.00013809	1.94267e-11	3.6547e-11	0	9.11395e-10
microT_vs_miRAW-7-2:10_AE	7.65213e-08	0	0	7.65213e-08	1.10833e-09	6.73795e-11	7.65213e-08	1.05962e-08	0	6.82123e-09
microT_vs_miRAW-7-2:10_NF	1.01292e-11	0	0	1.01292e-11	6.29977e-09	0.000826474	1.01292e-11	6.02886e-12	3.21697e-143	7.62684e-10
microT_vs_miRAW-Pita_AE	5.85361e-08	0	0	5.85361e-08	1.60993e-06	7.85022e-12	5.85361e-08	0.268531	0	0.00117556
microT_vs_miRAW-Pita_NF	8.73257e-09	0	0	8.73257e-09	1.41634e-10	3.33589e-11	8.73257e-09	5.17311e-10	0	1.34013e-09
microT_vs_miRAW-TS_AE	3.72094e-08	0	0	3.72094e-08	0.00011581	2.70502e-11	3.72094e-08	0.173454	2.61972e-142	3.27892e-05
microT_vs_miRAW-TS_NF	3.27255e-08	0	0	3.27255e-08	1.33048e-10	1.48919e-11	3.27255e-08	9.39472e-10	0	1.89343e-09
microT_vs_mirDB	1.90202e-12	0	0	1.90202e-12	5.0835e-08	1.22463e-06	1.90202e-12	2.03879e-08	3.94715e-143	7.94004e-12
microT_vs_mirSVR	1.36289e-12	0	0	1.36289e-12	2.81688e-11	1.06058e-10	1.36289e-12	3.08698e-10	0	1.12052e-12
microT_vs_PITA	1.6001e-12	0	0	1.6001e-12	1.41314e-09	1.09584e-07	1.6001e-12	4.11802e-09	4.74309e-142	1.26882e-12
microT_vs_TS_Conserved	2.84553e-13	0	0	2.84553e-13	4.79758e-09	6.8039e-05	2.84553e-13	4.35454e-09	0	2.98058e-12
microT_vs_TS_NonConserved	2.84176e-10	0	0	2.84176e-10	5.56073e-08	6.34265e-06	2.84176e-10	3.47017e-08	0	1.22052e-09
mirDB_vs_miRAW-6-1:10_AE	6.23475e-14	0	0	6.23475e-14	2.96082e-11	0.000890848	6.23475e-14	1.82223e-10	0	2.54431e-13
mirDB_vs_miRAW-6-1:10_NF	7.40099e-17	0	0	7.40099e-17	7.80613e-12	1.21528e-07	7.40099e-17	5.67019e-13	0	8.76014e-14
mirDB_vs_miRAW-7-1:10_AE	1.75064e-12	0	0	1.75064e-12	1.45073e-10	0.57656	1.75064e-12	3.66255e-10	9.63803e-142	3.72039e-12
mirDB_vs_miRAW-7-1:10_NF	8.36781e-16	0	0	8.36781e-16	3.3352e-12	5.22131e-06	8.36781e-16	1.34951e-12	6.95684e-142	1.24e-13
mirDB_vs_miRAW-7-2:10_AE	1.13955e-12	0	0	1.13955e-12	9.30842e-11	0.535914	1.13955e-12	2.76343e-10	0	2.4279e-12
mirDB_vs_miRAW-7-2:10_NF	2.13215e-16	0	0	2.13215e-16	1.11438e-12	3.00627e-06	2.13215e-16	1.65366e-13	0	8.52084e-14
mirDB_vs_miRAW-Pita_AE	1.49958e-10	0	0	1.49958e-10	2.50319e-09	0.000325088	1.49958e-10	3.47052e-09	0	1.54032e-10
mirDB_vs_miRAW-Pita_NF	7.06669e-15	0	0	7.06669e-15	4.7955e-13	0.166103	7.06669e-15	1.18811e-12	7.20928e-142	1.07189e-13
mirDB_vs_miRAW-TS_AE	4.42213e-10	0	0	4.42213e-10	3.83219e-09	2.65116e-05	4.42213e-10	5.60244e-09	0	4.39757e-10
mirDB_vs_miRAW-TS_NF	6.04794e-14	0	0	6.04794e-14	4.27149e-12	0.236569	6.04794e-14	8.1465e-12	1.1184e-141	4.1331e-13
mirDB_vs_microT	1.90202e-12	0	0	1.90202e-12	5.0835e-08	1.22463e-06	1.90202e-12	2.03879e-08	3.94715e-143	7.94004e-12
mirDB_vs_mirSVR	1.2194e-09	0	0	1.2194e-09	6.88936e-07	1.0881e-09	1.2194e-09	2.70873e-06	0	1.87728e-08
mirDB_vs_PITA	0.00134118	0	0	0.00134118	2.38586e-09	1.51991e-11	0.00134118	3.37883e-09	0	0.263166
mirDB_vs_TS_Conserved	0.455771	0	0	0.455771	0.126908	0.00100361	0.455771	0.174153	0	0.653822
mirDB_vs_TS_NonConserved	2.84944e-10	0	0	2.84944e-10	0.00161841	3.86511e-07	2.84944e-10	7.81605e-05	7.20928e-142	1.37926e-09
mirSVR_vs_miRAW-6-1:10_AE	8.10893e-14	0	0	8.10893e-14	6.15921e-13	1.32879e-11	8.10893e-14	3.3669e-11	0	9.54314e-14
mirSVR_vs_miRAW-6-1:10_NF	4.20416e-15	0	0	4.20416e-15	5.09283e-12	1.77314e-08	4.20416e-15	8.23936e-13	1.29131e-143	4.67419e-13
mirSVR_vs_miRAW-7-1:10_AE	3.2475e-12	0	0	3.2475e-12	2.88983e-12	5.01381e-12	3.2475e-12	4.42389e-11	0	1.49176e-12
mirSVR_vs_miRAW-7-1:10_NF	6.08451e-15	0	0	6.08451e-15	4.55176e-13	5.53451e-10	6.08451e-15	6.01312e-13	0	2.22436e-13
mirSVR_vs_miRAW-7-2:10_AE	1.35326e-12	0	0	1.35326e-12	1.51115e-12	3.42289e-12	1.35326e-12	3.29348e-11	0	6.05429e-13
mirSVR_vs_miRAW-7-2:10_NF	2.33236e-15	0	0	2.33236e-15	2.34214e-13	6.98731e-10	2.33236e-15	8.30731e-14	3.17918e-142	1.73107e-13
mirSVR_vs_miRAW-Pita_AE	3.7625e-09	0	0	3.7625e-09	2.12498e-11	6.19345e-13	3.7625e-09	1.00604e-10	0	3.73146e-10
mirSVR_vs_miRAW-Pita_NF	6.67561e-14	0	0	6.67561e-14	6.91827e-14	3.56111e-12	6.67561e-14	3.45879e-13	0	1.80345e-13
mirSVR_vs_miRAW-TS_AE	3.33556e-07	0	0	3.33556e-07	1.8798e-10	3.07018e-12	3.33556e-07	7.09287e-10	0	1.59591e-08
mirSVR_vs_miRAW-TS_NF	1.39351e-13	0	0	1.39351e-13	1.15205e-13	2.73847e-12	1.39351e-13	9.05994e-13	0	2.18208e-13
mirSVR_vs_microT	1.36289e-12	0	0	1.36289e-12	2.81688e-11	1.06058e-10	1.36289e-12	3.08698e-10	0	1.12052e-12
mirSVR_vs_mirDB	1.2194e-09	0	0	1.2194e-09	6.88936e-07	1.0881e-09	1.2194e-09	2.70873e-06	0	1.87728e-08
mirSVR_vs_PITA	8.14317e-10	0	0	8.14317e-10	0.0848426	0.0118489	8.14317e-10	0.139986	6.02912e-143	2.50779e-09
mirSVR_vs_TS_Conserved	2.09687e-10	0	0	2.09687e-10	2.57734e-07	2.55761e-09	2.09687e-10	7.51701e-07	0	7.19971e-09
mirSVR_vs_TS_NonConserved	3.08378e-08	0	0	3.08378e-08	3.53919e-08	2.84184e-08	3.08378e-08	5.62779e-08	0	2.50781e-08
PITA_vs_miRAW-6-1:10_AE	3.92328e-14	0	0	3.92328e-14	3.29982e-12	5.34488e-10	3.92328e-14	9.01643e-11	2.79302e-142	1.68264e-14
PITA_vs_miRAW-6-1:10_NF	1.73929e-18	0	0	1.73929e-18	1.68071e-14	1.90562e-07	1.73929e-18	2.5722e-13	2.79302e-142	5.30977e-16
PITA_vs_miRAW-7-1:10_AE	4.7148e-13	0	0	4.7148e-13	7.12101e-12	1.27869e-10	4.7148e-13	9.12843e-11	8.39744e-143	1.60552e-13
PITA_vs_miRAW-7-1:10_NF	5.98295e-17	0	0	5.98295e-17	3.71887e-14	5.84138e-09	5.98295e-17	5.08494e-13	6.96121e-144	1.16527e-15
PITA_vs_miRAW-7-2:10_AE	2.93903e-13	0	0	2.93903e-13	4.74209e-12	9.75097e-11	2.93903e-13	7.56422e-11	4.37997e-143	8.86288e-14
PITA_vs_miRAW-7-2:10_NF	1.16954e-17	0	0	1.16954e-17	9.39273e-15	7.90986e-09	1.16954e-17	6.79125e-14	2.34945e-141	8.01202e-16
PITA_vs_miRAW-Pita_AE	4.66855e-11	0	0	4.66855e-11	6.74257e-11	1.62466e-11	4.66855e-11	2.89087e-10	0	1.19823e-11
PITA_vs_miRAW-Pita_NF	9.58068e-16	0	0	9.58068e-16	1.35129e-14	2.06169e-11	9.58068e-16	3.49611e-13	0	1.01557e-15
PITA_vs_miRAW-TS_AE	1.55063e-10	0	0	1.55063e-10	9.08835e-11	1.49577e-11	1.55063e-10	3.58489e-10	0	4.41564e-11
PITA_vs_miRAW-TS_NF	1.51068e-14	0	0	1.51068e-14	2.02601e-13	4.63805e-11	1.51068e-14	2.32025e-12	0	1.19956e-14
PITA_vs_microT	1.6001e-12	0	0	1.6001e-12	1.41314e-09	1.09584e-07	1.6001e-12	4.11802e-09	4.74309e-142	1.26882e-12
PITA_vs_mirDB	0.00134118	0	0	0.00134118	2.38586e-09	1.51991e-11	0.00134118	3.37883e-09	0	0.263166
PITA_vs_mirSVR	8.14317e-10	0	0	8.14317e-10	0.0848426	0.0118489	8.14317e-10	0.139986	6.02912e-143	2.50779e-09
PITA_vs_TS_Conserved	0.0650739	0	0	0.0650739	3.82549e-07	2.00426e-09	0.0650739	6.00232e-07	0	0.757384
PITA_vs_TS_NonConserved	1.92511e-10	0	0	1.92511e-10	5.32033e-07	1.66929e-05	1.92511e-10	5.27388e-07	0	2.78833e-10
TS_Conserved_vs_miRAW-6-1:10_AE	1.06471e-13	0	0	1.06471e-13	3.95471e-11	0.904218	1.06471e-13	1.6434e-10	3.56133e-143	1.21284e-12
TS_Conserved_vs_miRAW-6-1:10_NF	7.12212e-16	0	0	7.12212e-16	5.32961e-11	1.59958e-05	7.12212e-16	7.3124e-13	0	8.28257e-13
TS_Conserved_vs_miRAW-7-1:10_AE	1.28299e-12	0	0	1.28299e-12	8.34408e-11	0.0020195	1.28299e-12	2.31816e-10	0	4.84979e-12
TS_Conserved_vs_miRAW-7-1:10_NF	2.23143e-15	0	0	2.23143e-15	6.84847e-12	0.00231029	2.23143e-15	1.14062e-12	8.63424e-142	6.85282e-13
TS_Conserved_vs_miRAW-7-2:10_AE	9.16437e-13	0	0	9.16437e-13	5.94404e-11	0.00182073	9.16438e-13	1.9046e-10	9.63803e-142	3.54776e-12
TS_Conserved_vs_miRAW-7-2:10_NF	1.29904e-15	0	0	1.29904e-15	5.21023e-12	0.00127692	1.29904e-15	1.99237e-13	0	6.71589e-13
TS_Conserved_vs_miRAW-Pita_AE	3.70101e-11	0	0	3.70101e-11	4.31612e-10	3.53397e-06	3.70101e-11	8.18842e-10	0	4.19458e-11
TS_Conserved_vs_miRAW-Pita_NF	1.16912e-14	0	0	1.16912e-14	6.33615e-13	0.000523308	1.16912e-14	8.09389e-13	1.1184e-141	4.84136e-13
TS_Conserved_vs_miRAW-TS_AE	3.66464e-10	0	0	3.66464e-10	2.11247e-09	1.74595e-06	3.66464e-10	3.05138e-09	0	4.60062e-10
TS_Conserved_vs_miRAW-TS_NF	5.47906e-14	0	0	5.47906e-14	3.05144e-12	0.000694527	5.47906e-14	4.50219e-12	1.77453e-141	9.96967e-13
TS_Conserved_vs_microT	2.84553e-13	0	0	2.84553e-13	4.79758e-09	6.8039e-05	2.84553e-13	4.35454e-09	0	2.98058e-12
TS_Conserved_vs_mirDB	0.455771	0	0	0.455771	0.126908	0.00100361	0.455771	0.174153	0	0.653822
TS_Conserved_vs_mirSVR	2.09687e-10	0	0	2.09687e-10	2.57734e-07	2.55761e-09	2.09687e-10	7.51701e-07	0	7.19971e-09
TS_Conserved_vs_PITA	0.0650739	0	0	0.0650739	3.82549e-07	2.00426e-09	0.0650739	6.00232e-07	0	0.757384
TS_Conserved_vs_TS_NonConserved	2.25994e-10	0	0	2.25994e-10	0.000396594	9.25572e-06	2.25994e-10	2.8171e-05	1.1184e-141	1.55028e-09
TS_NonConserved_vs_miRAW-6-1:10_AE	1.62114e-12	0	0	1.62114e-12	2.32078e-11	1.50151e-09	1.62114e-12	1.42706e-10	0	5.96559e-12
TS_NonConserved_vs_miRAW-6-1:10_NF	4.80199e-14	0	0	4.80199e-14	7.76214e-10	0.0432204	4.80199e-14	1.57612e-12	0	1.40026e-11
TS_NonConserved_vs_miRAW-7-1:10_AE	2.46885e-11	0	0	2.46885e-11	1.99233e-11	3.87259e-11	2.46885e-11	1.4203e-10	0	1.83039e-11
TS_NonConserved_vs_miRAW-7-1:10_NF	5.91106e-14	0	0	5.91106e-14	1.69263e-11	4.60825e-07	5.91106e-14	1.1977e-12	6.71418e-142	4.89642e-12
TS_NonConserved_vs_miRAW-7-2:10_AE	1.40416e-11	0	0	1.40416e-11	1.55078e-11	3.80799e-11	1.40416e-11	1.25936e-10	0	1.12662e-11
TS_NonConserved_vs_miRAW-7-2:10_NF	4.95952e-14	0	0	4.95952e-14	2.06857e-11	1.21678e-06	4.95952e-14	2.64722e-13	0	5.76904e-12
TS_NonConserved_vs_miRAW-Pita_AE	4.13788e-06	0	0	4.13788e-06	1.01037e-10	4.20498e-13	4.13788e-06	6.8648e-10	1.18451e-142	2.52836e-08
TS_NonConserved_vs_miRAW-Pita_NF	1.49476e-12	0	0	1.49476e-12	1.49476e-12	3.85998e-11	1.49476e-12	1.67612e-12	1.16451e-142	4.92001e-12
TS_NonConserved_vs_miRAW-TS_AE	0.383425	0	0	0.383425	1.16587e-08	1.35826e-11	0.383425	1.19511e-07	2.16576e-143	5.98918e-05
TS_NonConserved_vs_miRAW-TS_NF	1.69532e-13	0	0	1.69532e-13	1.24028e-13	8.16718e-12	1.69532e-13	3.52177e-13	0	7.21423e-13
TS_NonConserved_vs_microT	2.84176e-10	0	0	2.84176e-10	5.56073e-08	6.34265e-06	2.84176e-10	3.47017e-08	0	1.22052e-09
TS_NonConserved_vs_mirDB	2.84944e-10	0	0	2.84944e-10	0.00161841	3.86511e-07	2.84944e-10	7.81605e-05	7.20928e-142	1.37926e-09
TS_NonConserved_vs_mirSVR	3.08378e-08	0	0	3.08378e-08	3.53919e-08	2.84184e-08	3.08378e-08	5.62779e-08	0	2.50781e-08
TS_NonConserved_vs_PITA	1.92511e-10	0	0	1.92511e-10	5.32033e-07	1.66929e-05	1.92511e-10	5.27388e-07	0	2.78833e-10
TS_NonConserved_vs_TS_Conserved	2.25994e-10	0	0	2.25994e-10	0.000396594	9.25572e-06	2.25994e-10	2.8171e-05	1.1184e-141	1.55028e-09
